# Supplementary material for: 2-[(E)-(2,4,6-Trichloro­phen­yl)imino­meth­yl]phenol
Source: Acta Crystallogr Sect E Struct Rep Online. 2011 Jul 6;67(Pt 8):o1934. doi: 10.1107/S1600536811026122 (PMC3212321; doi:10.1107/S1600536811026122)
Supplement: Supplementary file 2 [file e-67-o1934-Isup2.hkl]

# 
# h,k,l, Fc-squared, Fo-squared, sigma(Fo-squared) and status flag 
# 
data_I
_shelx_title ' mo_gkn11n_0m in P2(1)/c (RT)' 
_shelx_refln_list_code          4 
_shelx_F_calc_maximum      141.73 
_exptl_crystal_F_000       608.00 
_reflns_d_resolution_high  0.7067 
 
loop_ 
 _symmetry_equiv_pos_as_xyz 
 'x, y, z' 
 '-x, y+1/2, -z+1/2' 
 '-x, -y, -z' 
 'x, -y-1/2, z-1/2' 
 
_cell_length_a    12.8847 
_cell_length_b     6.9505 
_cell_length_c    14.4265 
_cell_angle_alpha  90.000 
_cell_angle_beta   96.612 
_cell_angle_gamma  90.000 
 
_shelx_F_squared_multiplier     1.000 
 
loop_ 
 _refln_index_h 
 _refln_index_k 
 _refln_index_l 
 _refln_F_squared_calc 
 _refln_F_squared_meas 
 _refln_F_squared_sigma 
 _refln_observed_status 
   3   0   0     3251.13     3299.94    137.05 o 
   4   0   0      230.85      237.86      5.73 o 
   5   0   0     1679.95     1663.71     32.16 o 
   6   0   0      435.43      478.18     11.41 o 
   7   0   0      713.00      610.13     12.90 o 
   8   0   0     1127.75     1068.72     21.66 o 
   9   0   0      157.30      168.59      7.00 o 
  10   0   0     2916.59     2798.09     54.42 o 
  11   0   0      318.79      340.11      9.53 o 
  12   0   0      403.65      494.04     12.36 o 
  13   0   0        0.81        1.69      2.45 o 
  14   0   0       87.11       78.91      5.67 o 
  15   0   0      193.85      233.74     10.64 o 
  16   0   0      117.61      132.63      7.01 o 
  17   0   0        0.43       -2.44      4.38 o 
  18   0   0       55.36       47.58      6.93 o 
   2   1   0      847.36      894.19     24.86 o 
   3   1   0     9217.12     9658.24    255.74 o 
   4   1   0      939.31      901.96     11.20 o 
   5   1   0     1533.38     1577.46     21.59 o 
   6   1   0     3127.89     3395.78     56.52 o 
   7   1   0       10.23        1.65      0.62 o 
   8   1   0        2.47       -0.01      0.65 o 
   9   1   0      558.58      522.96      6.85 o 
  10   1   0      134.13      142.13      3.62 o 
  11   1   0      900.58      879.26     12.08 o 
  12   1   0      374.35      368.18      7.42 o 
  13   1   0      579.99      606.23     10.14 o 
  14   1   0       74.35       68.95      4.19 o 
  15   1   0      135.01      148.98      5.86 o 
  16   1   0       26.80       23.82      3.05 o 
  17   1   0        6.40       -2.52      2.52 o 
   1   2   0      174.61      209.04      4.45 o 
   2   2   0      338.65      400.26      8.42 o 
   3   2   0       79.39      107.81      3.31 o 
   4   2   0        0.88        0.19      0.95 o 
   5   2   0      713.12      743.94     12.40 o 
   6   2   0       36.02       42.92      3.42 o 
   7   2   0        0.00       -1.65      1.65 o 
   8   2   0      333.93      320.15      5.76 o 
   9   2   0      263.34      256.88      5.24 o 
  10   2   0      770.39      753.39     11.83 o 
  11   2   0      267.72      271.34      5.86 o 
  12   2   0       95.65      120.56      4.06 o 
  13   2   0       26.49       19.71      2.41 o 
  14   2   0       10.21        8.04      3.18 o 
  15   2   0      104.43      123.13      6.98 o 
  16   2   0       62.06       49.46      4.98 o 
  17   2   0       14.87        3.93      3.79 o 
   1   3   0      107.28      128.80      4.28 o 
   2   3   0      146.80      146.96      3.66 o 
   3   3   0      417.74      441.23     12.22 o 
   4   3   0      189.74      178.68      8.59 o 
   5   3   0      141.36      147.85      4.81 o 
   6   3   0     3468.27     3648.17     57.08 o 
   7   3   0        5.02        4.83      1.94 o 
   8   3   0       12.28       18.75      1.83 o 
   9   3   0       66.34       67.77      4.22 o 
  10   3   0       39.37       34.69      2.80 o 
  11   3   0       18.08       22.64      2.50 o 
  12   3   0       66.47       64.23      3.66 o 
  13   3   0       46.78       48.83      3.55 o 
  14   3   0      162.29      155.37      7.51 o 
  15   3   0       97.23       95.94     12.43 o 
  16   3   0        8.34        4.85      3.72 o 
  17   3   0        1.04       -3.51      3.51 o 
   0   4   0     2117.64     2312.77     49.88 o 
   1   4   0       65.81       45.10      2.90 o 
   2   4   0       87.43       85.45      3.23 o 
   3   4   0      485.35      447.42      8.70 o 
   4   4   0      123.65      122.79      6.24 o 
   5   4   0       35.40       37.17      3.66 o 
   6   4   0       10.05       10.67      2.20 o 
   7   4   0      521.71      511.69     18.95 o 
   8   4   0        0.02       -2.63      2.79 o 
   9   4   0      400.94      381.27     10.68 o 
  10   4   0       36.08       39.17      3.90 o 
  11   4   0      163.66      144.99      6.92 o 
  12   4   0       25.13       21.04      4.81 o 
  13   4   0       76.24       76.47     10.03 o 
  14   4   0       11.96        7.76      2.78 o 
  15   4   0       11.23        9.45      3.63 o 
  16   4   0        2.18        3.45      3.62 o 
   1   5   0        2.45        1.32      1.37 o 
   2   5   0       18.22       17.72      1.84 o 
   3   5   0       22.88       25.45      2.05 o 
   4   5   0      292.92      266.02     10.71 o 
   5   5   0       18.04       18.33      3.70 o 
   6   5   0     1272.89     1266.97     39.69 o 
   7   5   0        1.66        2.00      3.24 o 
   8   5   0        3.60        2.41      3.49 o 
   9   5   0      304.92      295.58     14.38 o 
  10   5   0       17.28        6.70      4.56 o 
  11   5   0       29.87       22.98      4.10 o 
  12   5   0        3.61        1.90      3.07 o 
  13   5   0        7.29        9.21      2.91 o 
  14   5   0       69.22       61.05      4.72 o 
  15   5   0       25.36       25.94      3.73 o 
   0   6   0       30.10       23.42      3.43 o 
   1   6   0       52.50       44.42      2.96 o 
   2   6   0       24.19       23.47      2.36 o 
   3   6   0       72.24       60.69      3.22 o 
   4   6   0       50.92       54.28      3.82 o 
   5   6   0        5.14        6.52      2.64 o 
   6   6   0        0.00        0.90      2.51 o 
   7   6   0      157.84      154.45      7.43 o 
   8   6   0        3.95        8.28      3.22 o 
   9   6   0      214.49      201.00      8.99 o 
  10   6   0      140.27      145.44     11.27 o 
  11   6   0       61.57       50.61      7.98 o 
  12   6   0       40.79       42.66      5.39 o 
  13   6   0       11.32       16.84      4.34 o 
  14   6   0        6.71        6.10      5.34 o 
   1   7   0        0.35        0.01      1.69 o 
   2   7   0        0.26        0.95      1.76 o 
   3   7   0        2.34       -0.80      2.30 o 
   4   7   0        2.23       -2.93      2.93 o 
   5   7   0       14.35       11.94      3.32 o 
   6   7   0       75.49       63.44      5.73 o 
   7   7   0        7.84        6.09      3.30 o 
   8   7   0        0.15        5.44      3.36 o 
   9   7   0       76.29       68.26      6.26 o 
  10   7   0       21.83       18.21      4.78 o 
  11   7   0        1.77        2.61      3.49 o 
  12   7   0        0.07       -0.37      4.03 o 
   0   8   0        4.76        3.19      3.01 o 
   1   8   0        1.06       -0.64      2.03 o 
   2   8   0        0.16       -3.01      3.01 o 
   3   8   0        8.01       10.93      3.40 o 
   4   8   0       12.89       11.52      4.14 o 
   5   8   0        3.47        7.41      3.37 o 
   6   8   0        0.21        1.68      3.22 o 
   7   8   0        0.35       -0.05      3.17 o 
   8   8   0        1.01        2.52      3.40 o 
   9   8   0       37.18       26.75      4.86 o 
  10   8   0       45.61       32.34      5.28 o 
   1   9   0        0.02        1.50      3.82 o 
   2   9   0        1.12        1.46      3.28 o 
   3   9   0       17.52       22.32      5.21 o 
   4   9   0       12.95       21.53      4.42 o 
   5   9   0        0.02        7.06      3.65 o 
   6   9   0        1.11        2.50      3.47 o 
   7   9   0        7.58        9.09      4.02 o 
 -18   1   1        2.44       -4.79      4.83 o 
 -17   1   1        8.11       -1.52      2.52 o 
 -16   1   1        7.38       -0.14      2.66 o 
 -15   1   1       21.54       25.12      2.96 o 
 -14   1   1        8.20        5.68      2.36 o 
 -13   1   1       26.00       16.45      2.47 o 
 -12   1   1       12.91        5.74      1.65 o 
 -11   1   1        5.77       -1.43      1.43 o 
 -10   1   1      819.67      757.90     11.66 o 
  -9   1   1       27.71       22.82      1.49 o 
  -8   1   1       36.66       30.60      1.39 o 
  -7   1   1      175.97      149.07      2.94 o 
  -6   1   1       15.16        6.87      1.18 o 
  -5   1   1     1225.65     1210.69     16.76 o 
  -4   1   1        6.50        6.40      1.07 o 
  -3   1   1      251.30      231.76      4.32 o 
  -2   1   1       44.71       48.37      1.97 o 
   0   1   1      423.48      400.76      8.44 o 
   1   1   1       12.63        9.76      1.23 o 
   2   1   1     2680.76     2715.81     51.39 o 
   3   1   1      479.95      472.36      9.45 o 
   4   1   1       53.74       50.70      1.31 o 
   5   1   1      657.88      611.84     17.19 o 
   6   1   1      571.41      596.24     11.03 o 
   7   1   1       73.64       67.48      2.91 o 
   8   1   1       27.64       23.19      1.20 o 
   9   1   1      144.47      142.37      2.98 o 
  10   1   1      145.97      140.91      3.67 o 
  11   1   1        1.09        0.81      1.37 o 
  12   1   1       62.75       56.48      2.45 o 
  13   1   1       42.38       37.60      2.39 o 
  14   1   1       12.03        4.19      2.37 o 
  15   1   1       44.53       47.79      3.51 o 
  16   1   1       14.23        8.07      2.73 o 
  17   1   1        9.73       -0.11      2.69 o 
 -17   2   1        7.59        0.32      3.53 o 
 -16   2   1        0.39       -3.24      3.24 o 
 -15   2   1       24.25       29.80      4.02 o 
 -14   2   1       76.93       73.51      4.15 o 
 -13   2   1       95.99       97.34      4.62 o 
 -12   2   1       11.25       11.09      1.76 o 
 -11   2   1      629.92      586.24      9.82 o 
 -10   2   1       99.04       85.99      4.34 o 
  -9   2   1      137.32      138.81      3.83 o 
  -8   2   1      356.41      342.43      6.05 o 
  -7   2   1     1835.61     1808.75     25.42 o 
  -6   2   1      237.80      204.73      4.60 o 
  -5   2   1       66.58       64.06      6.18 o 
  -4   2   1     3017.82     2911.90     64.52 o 
  -3   2   1      629.70      626.48     10.35 o 
  -2   2   1      938.62      979.26     26.98 o 
  -1   2   1    20087.45    20943.68    394.67 o 
   0   2   1     1932.94     2107.17     33.19 o 
   1   2   1     4366.48     4545.14     70.08 o 
   2   2   1     1178.19     1079.62     30.00 o 
   3   2   1     2641.18     2667.69     54.87 o 
   4   2   1       20.33       27.26      1.95 o 
   5   2   1      126.97      113.05      2.83 o 
   6   2   1     2940.12     2844.26     38.66 o 
   7   2   1      167.24      166.52      5.23 o 
   8   2   1      368.06      349.03      5.61 o 
   9   2   1      189.34      182.23      4.33 o 
  10   2   1        9.57        8.50      1.59 o 
  11   2   1       27.97       21.54      1.98 o 
  12   2   1        2.29        1.44      1.56 o 
  13   2   1      458.71      431.47     13.03 o 
  14   2   1       21.97       14.92      3.38 o 
  15   2   1       32.18       37.28      4.48 o 
  16   2   1      138.66      142.77      7.93 o 
  17   2   1        7.81        2.74      3.73 o 
 -17   3   1        5.00       -2.00      3.54 o 
 -16   3   1       13.76       14.45      4.39 o 
 -15   3   1       39.92       34.52      4.36 o 
 -14   3   1       17.01       20.77      4.61 o 
 -13   3   1       22.98       18.56      2.34 o 
 -12   3   1        4.87        3.47      1.83 o 
 -11   3   1        5.66        4.73      2.03 o 
 -10   3   1     1966.54     1920.74     31.83 o 
  -9   3   1       99.83      104.32      4.45 o 
  -8   3   1       11.97       11.74      2.42 o 
  -7   3   1      161.33      135.89      5.30 o 
  -6   3   1       68.22       58.39     10.45 o 
  -5   3   1     2048.99     2031.87     32.21 o 
  -4   3   1       64.53       58.10      2.82 o 
  -3   3   1      124.81      113.56      3.50 o 
  -2   3   1       78.76       83.57      2.67 o 
  -1   3   1      677.14      668.80     25.03 o 
   0   3   1      837.91      763.49     22.89 o 
   1   3   1       17.99       22.61      2.25 o 
   2   3   1     2725.25     2748.43     53.11 o 
   3   3   1      586.44      578.27     17.54 o 
   4   3   1       93.70       95.95      3.85 o 
   5   3   1     1050.60     1042.41     21.56 o 
   6   3   1     1450.22     1558.11     25.37 o 
   7   3   1       31.47       32.57      2.38 o 
   8   3   1        2.09        0.97      1.54 o 
   9   3   1      249.44      245.46      6.45 o 
  10   3   1      143.67      143.21      5.28 o 
  11   3   1        1.50        0.75      1.95 o 
  12   3   1      118.21      112.45      5.13 o 
  13   3   1       92.11       98.30      5.16 o 
  14   3   1       27.08       22.94      6.87 o 
  15   3   1      113.40      134.73      7.66 o 
  16   3   1       71.48       82.96      6.49 o 
  17   3   1       17.98       12.85      4.07 o 
 -16   4   1        0.56       -0.63      3.49 o 
 -15   4   1       43.04       47.62      5.92 o 
 -14   4   1        3.07        0.41      2.52 o 
 -13   4   1       38.34       40.12      3.70 o 
 -12   4   1        1.65        0.47      2.28 o 
 -11   4   1      369.65      357.26      8.99 o 
 -10   4   1      181.20      171.19      6.84 o 
  -9   4   1      344.51      334.36      8.25 o 
  -8   4   1      112.10      106.93      8.17 o 
  -7   4   1      596.51      599.54     21.22 o 
  -6   4   1       57.46       52.06      4.63 o 
  -5   4   1       30.61       31.98      2.62 o 
  -4   4   1      334.29      303.74     10.67 o 
  -3   4   1      366.79      362.20      7.67 o 
  -2   4   1      390.27      379.28      6.81 o 
  -1   4   1     4727.64     4880.18     66.01 o 
   0   4   1     1510.08     1628.23     26.86 o 
   1   4   1     1518.80     1481.50     24.58 o 
   2   4   1      376.68      339.73      7.58 o 
   3   4   1      737.73      747.82     16.51 o 
   4   4   1        5.55        2.52      2.51 o 
   5   4   1      116.04      118.81      6.84 o 
   6   4   1      786.96      810.93     17.95 o 
   7   4   1       25.77       25.15      4.65 o 
   8   4   1      227.16      232.44     11.79 o 
   9   4   1       10.78       -0.37      3.33 o 
  10   4   1       65.30       67.15      5.25 o 
  11   4   1        6.56        3.87      2.92 o 
  12   4   1        1.80       -1.39      3.16 o 
  13   4   1      252.93      250.02      9.43 o 
  14   4   1       38.34       36.80      3.60 o 
  15   4   1       21.45       22.94      4.11 o 
  16   4   1       74.57       64.44      5.51 o 
 -15   5   1        4.79        2.15      6.98 o 
 -14   5   1        0.17        4.31      2.92 o 
 -13   5   1        7.83        9.81      2.89 o 
 -12   5   1        9.57       12.40      2.89 o 
 -11   5   1        0.05       -1.55      2.92 o 
 -10   5   1      326.96      320.91     11.00 o 
  -9   5   1      101.17      110.93      6.63 o 
  -8   5   1       56.82       51.79      4.75 o 
  -7   5   1       36.15       45.64      4.33 o 
  -6   5   1       87.42       76.08      5.41 o 
  -5   5   1      212.47      194.39      8.66 o 
  -4   5   1       93.38       93.51      4.43 o 
  -3   5   1       65.85       75.67      3.10 o 
  -2   5   1       14.04       17.51      1.82 o 
  -1   5   1        0.09       -1.25      1.25 o 
   0   5   1       72.08       61.98      2.95 o 
   1   5   1       42.91       40.03      2.47 o 
   2   5   1       24.16       20.57      2.26 o 
   3   5   1        8.56        9.93      2.46 o 
   4   5   1       30.32       28.56      3.21 o 
   5   5   1       70.74       65.78      4.77 o 
   6   5   1      513.68      530.67     20.20 o 
   7   5   1       40.06       44.92      6.06 o 
   8   5   1       52.97       67.14      7.38 o 
   9   5   1        5.37        2.97      4.02 o 
  10   5   1       26.80       25.11      5.71 o 
  11   5   1        5.48        2.17      3.95 o 
  12   5   1        4.58        5.99      4.40 o 
  13   5   1       14.16       13.77      5.00 o 
  14   5   1        8.21        9.49      3.05 o 
  15   5   1       23.95       27.19      3.84 o 
 -14   6   1       15.59       27.04      4.79 o 
 -13   6   1        4.66        4.89      3.47 o 
 -12   6   1        3.05        0.72      3.36 o 
 -11   6   1       39.78       35.05      4.99 o 
 -10   6   1       45.07       54.22      5.49 o 
  -9   6   1      246.69      247.99     10.02 o 
  -8   6   1        0.02       -2.28      2.65 o 
  -7   6   1        6.95        6.58      2.97 o 
  -6   6   1       15.97       20.02      3.51 o 
  -5   6   1        3.95        4.73      2.54 o 
  -4   6   1       87.91      107.74      3.89 o 
  -3   6   1       18.92       20.21      2.17 o 
  -2   6   1       13.88       12.89      2.52 o 
  -1   6   1      107.98       83.48      3.72 o 
   0   6   1      411.76      419.34      8.36 o 
   1   6   1      190.77      175.88      5.56 o 
   2   6   1       41.95       35.61      2.92 o 
   3   6   1        3.39       -0.39      1.80 o 
   4   6   1       39.32       39.25      3.27 o 
   5   6   1        3.65        5.27      3.50 o 
   6   6   1        4.26       10.67      4.09 o 
   7   6   1        9.95        7.21      4.01 o 
   8   6   1        6.47        2.05      3.90 o 
   9   6   1       43.07       46.02      7.21 o 
  10   6   1       40.96       43.99      7.19 o 
  11   6   1        2.81        0.17      3.19 o 
  12   6   1        3.42        5.48      3.43 o 
  13   6   1       18.42        7.44      3.80 o 
  14   6   1       19.70       23.41      4.78 o 
 -12   7   1        5.82        7.78      3.82 o 
 -11   7   1        0.01       -0.61      3.34 o 
 -10   7   1        1.65        2.13      3.48 o 
  -9   7   1       58.07       57.03      5.85 o 
  -8   7   1       50.82       54.11      6.53 o 
  -7   7   1       83.63       89.58      6.34 o 
  -6   7   1       62.40       54.32      5.39 o 
  -5   7   1        0.01        2.14      2.85 o 
  -4   7   1       23.89       24.92      4.01 o 
  -3   7   1      109.42      125.22      4.55 o 
  -2   7   1        0.71        0.56      1.71 o 
  -1   7   1       32.46       49.54      3.24 o 
   0   7   1        1.87        5.96      1.90 o 
   1   7   1       53.87       49.63      3.23 o 
   2   7   1       74.06      103.91      4.99 o 
   3   7   1        8.13       10.29      2.52 o 
   4   7   1       11.69       13.73      5.62 o 
   5   7   1        4.63        6.91      3.09 o 
   6   7   1       69.05       56.63      5.51 o 
   7   7   1       39.65       41.33      4.98 o 
   8   7   1       38.23       49.62      5.47 o 
   9   7   1        2.96       11.35      3.91 o 
  10   7   1       61.25       58.37      6.16 o 
  11   7   1       13.51       11.98      4.01 o 
  12   7   1        1.40        5.70      3.88 o 
 -10   8   1        0.01        0.09      3.36 o 
  -9   8   1       71.77       52.09      5.88 o 
  -8   8   1        1.71        5.19      3.60 o 
  -7   8   1        1.57        1.58      3.35 o 
  -6   8   1       23.77       34.94      4.85 o 
  -5   8   1       11.46        9.09      5.61 o 
  -4   8   1       47.71       57.94      5.61 o 
  -3   8   1        0.07       -0.73      2.94 o 
  -2   8   1        0.71       -1.97      1.97 o 
  -1   8   1        1.55        5.22      2.22 o 
   0   8   1       47.23       42.47      3.34 o 
   1   8   1       14.63       22.51      3.12 o 
   2   8   1        9.85       10.72      2.67 o 
   3   8   1       13.02       12.25      3.61 o 
   4   8   1       12.54        9.35      3.47 o 
   5   8   1        0.63        5.73      3.27 o 
   6   8   1       27.00       33.06      6.20 o 
   7   8   1        5.95        7.77      4.34 o 
   8   8   1        4.15        6.31      3.65 o 
   9   8   1       42.56       39.78      5.51 o 
  10   8   1        1.87        4.90      3.94 o 
  -7   9   1        8.00       11.84      4.45 o 
  -6   9   1       14.56       13.77      4.27 o 
  -5   9   1        1.05        2.59      3.64 o 
  -4   9   1        0.06        1.56      4.39 o 
  -3   9   1       29.18       25.48      4.80 o 
  -2   9   1        0.64       -1.75      5.88 o 
  -1   9   1        2.02        2.44      2.70 o 
   0   9   1        0.17        5.11      2.79 o 
   1   9   1        9.67        9.02      2.93 o 
   2   9   1        6.61        9.70      3.62 o 
   3   9   1        0.63        3.70      3.35 o 
   4   9   1        0.98        3.71      4.84 o 
   5   9   1        3.00        5.66      3.50 o 
   6   9   1        3.23        7.77      3.81 o 
   7   9   1        7.32        8.87      5.59 o 
 -18   0   2        1.00       -4.16      4.16 o 
 -17   0   2       89.06       92.42      9.41 o 
 -16   0   2        6.94       -1.00      3.05 o 
 -15   0   2      828.55      868.77     19.70 o 
 -14   0   2      112.68      124.68      6.25 o 
 -13   0   2       54.42       43.78      3.51 o 
 -12   0   2       82.00       79.89      5.17 o 
 -11   0   2       20.36       18.29      2.79 o 
 -10   0   2      963.47      999.88     21.20 o 
  -9   0   2      957.48      881.85     15.04 o 
  -8   0   2     1198.59     1151.96     16.34 o 
  -7   0   2     3825.49     3862.09     51.96 o 
  -6   0   2      127.16      131.03      3.03 o 
  -5   0   2    15266.96    15001.16    230.62 o 
  -4   0   2       10.28        7.06      0.74 o 
  -3   0   2     1479.54     1588.25     43.35 o 
  -2   0   2      469.56      483.06     13.65 o 
  -1   0   2     7323.62     7298.43    194.28 o 
   1   0   2     5678.96     6075.50    162.04 o 
   2   0   2     4425.60     4351.88    202.74 o 
   3   0   2     7810.25     8009.94    341.07 o 
   4   0   2      347.31      384.30     13.18 o 
   5   0   2     9311.43     9265.75    212.02 o 
   6   0   2      658.79      660.44     19.64 o 
   7   0   2      226.47      213.89      8.12 o 
   8   0   2       13.81       10.49      2.20 o 
   9   0   2      954.57      928.17     27.60 o 
  10   0   2      477.81      411.09     21.35 o 
  11   0   2     1669.31     1545.20     25.87 o 
  12   0   2      701.30      591.50     14.25 o 
  13   0   2      137.05      137.74      6.58 o 
  14   0   2       33.13       17.08      5.54 o 
  15   0   2      422.54      425.83     11.90 o 
  16   0   2      107.90      138.34      7.33 o 
  17   0   2        9.28        6.92      5.16 o 
 -18   1   2       81.19       72.52      7.96 o 
 -17   1   2      127.20      142.90      6.11 o 
 -16   1   2      124.87      122.20      5.63 o 
 -15   1   2       72.05      103.71      5.26 o 
 -14   1   2      442.63      452.50      9.87 o 
 -13   1   2       39.54       29.51      2.74 o 
 -12   1   2      594.85      554.05      9.26 o 
 -11   1   2      416.67      397.66      5.85 o 
 -10   1   2       72.97       71.51      5.50 o 
  -9   1   2     1149.81     1101.73     15.96 o 
  -8   1   2     1885.99     1911.88     21.66 o 
  -7   1   2     2964.44     2989.26     36.28 o 
  -6   1   2       64.03       61.21      2.55 o 
  -5   1   2       56.10       55.49      1.93 o 
  -4   1   2     5326.97     5661.31     87.23 o 
  -3   1   2     3940.97     3853.66     51.58 o 
  -2   1   2    11419.67    11754.79    180.74 o 
  -1   1   2     1922.78     1989.70     53.25 o 
   0   1   2      178.30      179.60      4.26 o 
   1   1   2     3077.81     3317.61     88.59 o 
   2   1   2      186.88      200.82      3.90 o 
   3   1   2     2137.38     2247.82     33.70 o 
   4   1   2     2156.87     2298.48     49.46 o 
   5   1   2     4141.20     4491.49     61.56 o 
   6   1   2    12976.22    13538.36    147.25 o 
   7   1   2     1282.35     1326.35     15.29 o 
   8   1   2     2452.89     2461.10     27.66 o 
   9   1   2      116.59      116.80      2.76 o 
  10   1   2      372.67      353.06      5.98 o 
  11   1   2      219.46      221.45      4.67 o 
  12   1   2       12.95        7.90      1.52 o 
  13   1   2       16.60        9.45      1.97 o 
  14   1   2       39.97       30.73      2.95 o 
  15   1   2        0.02        1.60      2.37 o 
  16   1   2      217.94      258.94      7.67 o 
  17   1   2      159.87      157.65      8.62 o 
 -17   2   2       41.91       34.42      4.73 o 
 -16   2   2        7.71        1.42      3.45 o 
 -15   2   2      262.88      287.68      9.89 o 
 -14   2   2       79.47       78.38      4.49 o 
 -13   2   2       20.48       15.37      2.31 o 
 -12   2   2        3.39        2.28      1.61 o 
 -11   2   2       10.22        2.05      2.16 o 
 -10   2   2      647.57      646.19      9.47 o 
  -9   2   2      670.60      632.60      9.09 o 
  -8   2   2        0.41       -0.12      1.01 o 
  -7   2   2     1441.05     1493.07     18.84 o 
  -6   2   2      177.77      179.43      3.70 o 
  -5   2   2     3638.21     3686.31     57.68 o 
  -4   2   2       63.87       66.56      2.93 o 
  -3   2   2      725.77      803.98     16.16 o 
  -2   2   2      426.33      400.89     11.81 o 
  -1   2   2     5028.28     5409.96    101.99 o 
   0   2   2    10095.27    10935.58    169.15 o 
   1   2   2     1267.61     1368.08     37.95 o 
   2   2   2      204.52      259.60      8.96 o 
   3   2   2     2381.40     2541.05     68.76 o 
   4   2   2      478.12      486.83     13.49 o 
   5   2   2     1878.19     1908.62     26.29 o 
   6   2   2      559.16      593.25      9.63 o 
   7   2   2       96.96       89.21      2.83 o 
   8   2   2        0.96        2.30      1.15 o 
   9   2   2      205.29      215.16      5.97 o 
  10   2   2      245.35      237.17      5.20 o 
  11   2   2      943.57      895.68     13.93 o 
  12   2   2       90.84       76.93      4.41 o 
  13   2   2       81.41       76.00      4.49 o 
  14   2   2       51.87       34.95      4.15 o 
  15   2   2      128.08      131.53      7.53 o 
  16   2   2       37.66       38.38      4.82 o 
  17   2   2        1.36       -1.42      3.69 o 
 -17   3   2        4.90        3.03      3.61 o 
 -16   3   2       40.72       28.82      4.45 o 
 -15   3   2       42.22       44.45      4.66 o 
 -14   3   2        9.50        7.60      3.15 o 
 -13   3   2        4.29        5.12      1.96 o 
 -12   3   2       89.08       86.50      4.01 o 
 -11   3   2       66.16       54.55      3.50 o 
 -10   3   2       57.16       51.35      3.58 o 
  -9   3   2      887.06      856.74     15.86 o 
  -8   3   2      402.98      432.92      9.14 o 
  -7   3   2      444.79      499.64      9.96 o 
  -6   3   2      441.14      432.77      8.68 o 
  -5   3   2       81.11       67.99      3.01 o 
  -4   3   2       12.53       14.31      1.07 o 
  -3   3   2     1772.25     1784.15     48.75 o 
  -2   3   2      320.26      341.69     11.07 o 
  -1   3   2     1065.31     1053.19     21.71 o 
   0   3   2       10.29        7.69      2.16 o 
   1   3   2      556.34      498.86     11.27 o 
   2   3   2       41.49       48.64      3.01 o 
   3   3   2        7.09       10.89      2.49 o 
   4   3   2      245.42      252.35      9.41 o 
   5   3   2       56.41       77.15      4.04 o 
   6   3   2     1632.70     1752.55     24.51 o 
   7   3   2      196.96      202.87      4.48 o 
   8   3   2      115.66      112.19      4.95 o 
   9   3   2      380.29      363.23      8.16 o 
  10   3   2      225.21      208.55      6.18 o 
  11   3   2        2.42        3.53      2.11 o 
  12   3   2       17.26       12.45      2.53 o 
  13   3   2        0.45        1.25      2.27 o 
  14   3   2       35.27       31.95      3.42 o 
  15   3   2       24.38       18.73      4.02 o 
  16   3   2       19.31       25.31      5.04 o 
 -16   4   2        6.50        0.73      3.53 o 
 -15   4   2        0.02       -1.18      4.59 o 
 -14   4   2       40.52       38.87      3.84 o 
 -13   4   2        0.04        0.95      2.85 o 
 -12   4   2       33.03       30.44      3.26 o 
 -11   4   2       42.11       43.53      3.55 o 
 -10   4   2      194.26      181.54      6.18 o 
  -9   4   2      189.66      190.82      6.19 o 
  -8   4   2      871.06      865.07     16.15 o 
  -7   4   2       11.43       10.41      2.65 o 
  -6   4   2      198.00      202.60      7.26 o 
  -5   4   2       13.98       16.44      1.43 o 
  -4   4   2       50.32       54.27      4.19 o 
  -3   4   2      107.72      107.78      3.76 o 
  -2   4   2     1503.31     1525.07     25.35 o 
  -1   4   2     1516.54     1566.63     25.99 o 
   0   4   2     5329.66     5434.67     84.72 o 
   1   4   2       32.24       34.98      2.52 o 
   2   4   2      770.76      733.05     16.34 o 
   3   4   2        9.56        9.24      2.05 o 
   4   4   2      448.28      458.72     15.62 o 
   5   4   2       87.79       87.61      6.56 o 
   6   4   2      270.35      275.53      8.32 o 
   7   4   2        2.76        3.57      3.03 o 
   8   4   2       25.90       26.69      4.79 o 
   9   4   2        6.02        3.11      3.35 o 
  10   4   2       23.12       20.23      3.35 o 
  11   4   2      128.32      121.72      6.72 o 
  12   4   2       84.91       90.70      6.14 o 
  13   4   2       14.13       11.49      2.78 o 
  14   4   2       69.16       60.05      4.25 o 
  15   4   2        0.38       -0.91      3.42 o 
  16   4   2        1.25       -0.39      3.63 o 
 -15   5   2        6.55        0.94      5.21 o 
 -14   5   2       20.01       25.15      3.62 o 
 -13   5   2        1.72        1.09      2.51 o 
 -12   5   2        4.56        2.76      2.62 o 
 -11   5   2      265.21      268.47     10.08 o 
 -10   5   2       53.00       52.61      5.12 o 
  -9   5   2      201.33      192.64      8.30 o 
  -8   5   2       32.11       30.84      3.94 o 
  -7   5   2        2.32        0.03      2.35 o 
  -6   5   2      303.03      308.24      9.96 o 
  -5   5   2       84.70       79.01      5.75 o 
  -4   5   2      669.57      695.56     15.33 o 
  -3   5   2      466.53      449.90      8.15 o 
  -2   5   2      111.88      114.08      3.65 o 
  -1   5   2      394.27      389.44      7.41 o 
   0   5   2        4.30        5.11      1.73 o 
   1   5   2      723.11      729.33     13.72 o 
   2   5   2       14.54       18.15      2.78 o 
   3   5   2      172.03      189.71      6.89 o 
   4   5   2        9.79        5.48      2.39 o 
   5   5   2      135.55      151.41      6.32 o 
   6   5   2        9.01        5.91      2.69 o 
   7   5   2       12.19       12.54      4.15 o 
   8   5   2       20.25       30.56      5.41 o 
   9   5   2       86.30       77.17      7.83 o 
  10   5   2       41.77       43.80      6.87 o 
  11   5   2       13.31       17.91      5.42 o 
  12   5   2       18.61       20.05      5.58 o 
  13   5   2        0.20       -0.55      4.30 o 
  14   5   2        4.99        2.98      3.33 o 
  15   5   2       35.60       31.70      4.82 o 
 -14   6   2       10.47       13.66      4.82 o 
 -13   6   2        3.05        6.52      3.57 o 
 -12   6   2       24.25       26.46      4.58 o 
 -11   6   2        1.28       -0.63      3.26 o 
 -10   6   2       42.94       41.70      5.04 o 
  -9   6   2       15.84       21.28      4.17 o 
  -8   6   2      316.35      295.47     15.89 o 
  -7   6   2       36.46       38.49      4.50 o 
  -6   6   2       59.33       57.62      5.05 o 
  -5   6   2       62.76       65.48      5.07 o 
  -4   6   2       11.79       12.05      1.88 o 
  -3   6   2        6.21        4.12      1.63 o 
  -2   6   2      413.34      412.81      8.15 o 
  -1   6   2       93.28       93.02      4.00 o 
   0   6   2     1019.37      949.57     15.39 o 
   1   6   2      174.22      166.14      5.77 o 
   2   6   2      369.57      357.84     10.55 o 
   3   6   2       56.28       55.29      4.85 o 
   4   6   2       98.14       87.91      5.51 o 
   5   6   2      100.23      114.92      5.95 o 
   6   6   2       60.46       48.40      6.48 o 
   7   6   2        1.32        0.98      3.40 o 
   8   6   2       22.50       25.53      5.62 o 
   9   6   2        0.15       -0.41      4.02 o 
  10   6   2        1.51       -1.61      4.22 o 
  11   6   2        0.61       -0.93      4.20 o 
  12   6   2       45.76       44.01      7.42 o 
  13   6   2        0.46        2.42      4.43 o 
  14   6   2       28.02       28.27      6.60 o 
 -12   7   2        2.88        5.95      6.79 o 
 -11   7   2       35.44       32.44      5.01 o 
 -10   7   2       14.84       12.03      4.56 o 
  -9   7   2        2.68        5.92      3.99 o 
  -8   7   2       10.64        5.92      3.41 o 
  -7   7   2        2.77        4.82      3.06 o 
  -6   7   2       68.04       54.63      5.33 o 
  -5   7   2        4.31        7.00      3.08 o 
  -4   7   2      154.43      140.46      7.39 o 
  -3   7   2       32.75       29.23      2.72 o 
  -2   7   2        6.07        6.20      1.93 o 
  -1   7   2       18.30       12.15      2.17 o 
   0   7   2        0.53        0.50      1.71 o 
   1   7   2       37.93       37.89      3.50 o 
   2   7   2       14.66       11.76      2.55 o 
   3   7   2       29.91       24.03      3.07 o 
   4   7   2        1.42        3.15      2.78 o 
   5   7   2       23.14       21.54      3.76 o 
   6   7   2        0.03       -2.30      2.52 o 
   7   7   2        0.17        2.89      5.06 o 
   8   7   2        5.02        4.01      3.15 o 
   9   7   2       20.70       28.68      4.72 o 
  10   7   2        4.49        4.90      4.00 o 
  11   7   2        2.91        4.77      3.48 o 
  12   7   2        5.41        6.70      3.85 o 
 -10   8   2       14.42       13.11      4.39 o 
  -9   8   2        0.65        2.27      3.75 o 
  -8   8   2       10.39        6.99      3.79 o 
  -7   8   2        2.69        2.55      3.42 o 
  -6   8   2        0.93        1.46      3.36 o 
  -5   8   2        0.01        0.28      3.62 o 
  -4   8   2        7.22        6.54      3.48 o 
  -3   8   2        0.46       -3.00      3.09 o 
  -2   8   2       38.73       27.59      3.04 o 
  -1   8   2        6.16       14.97      2.53 o 
   0   8   2       53.58       47.94      5.33 o 
   1   8   2       47.35       41.00      3.83 o 
   2   8   2       33.18       23.87      3.28 o 
   3   8   2       12.39       16.87      2.98 o 
   4   8   2        0.06        1.70      2.99 o 
   5   8   2        0.55        4.44      3.28 o 
   6   8   2        2.33        7.23      3.48 o 
   7   8   2        0.34        5.03      3.47 o 
   8   8   2       13.99       11.16      3.98 o 
   9   8   2       16.30       17.02      4.48 o 
  10   8   2        5.02       10.62      4.13 o 
  -7   9   2        1.33        1.72      3.87 o 
  -6   9   2        9.02        6.34      5.82 o 
  -5   9   2        0.56        4.92      4.43 o 
  -4   9   2        6.01        5.02      3.81 o 
  -3   9   2        0.72        1.41      3.62 o 
  -2   9   2        5.00        5.78      3.98 o 
  -1   9   2        2.11       13.28      5.44 o 
   0   9   2        1.45        2.39      3.43 o 
   1   9   2        2.30        8.75      2.84 o 
   2   9   2        5.65        7.12      3.34 o 
   3   9   2        1.93        6.95      3.48 o 
   4   9   2        0.07       -1.74      3.16 o 
   5   9   2        0.01        0.46      3.34 o 
   6   9   2        0.32        3.94      3.67 o 
 -18   1   3       14.35        7.13      2.77 o 
 -17   1   3        5.19        7.18      2.66 o 
 -16   1   3        1.07       -1.45      2.38 o 
 -15   1   3       75.30       59.38      3.72 o 
 -14   1   3        2.94        2.04      2.27 o 
 -13   1   3       10.49        3.62      2.12 o 
 -12   1   3      119.51      109.91      4.79 o 
 -11   1   3       28.64       21.03      1.80 o 
 -10   1   3        1.48        1.74      3.13 o 
  -9   1   3      122.63      116.64      3.33 o 
  -8   1   3      328.21      292.30      4.69 o 
  -7   1   3       37.89       33.41      2.15 o 
  -6   1   3      156.57      142.77      3.59 o 
  -5   1   3     1474.47     1445.09     20.03 o 
  -4   1   3        1.57        2.11      0.89 o 
  -3   1   3      210.94      219.21      4.16 o 
  -2   1   3        0.44       -0.67      0.67 o 
  -1   1   3     1660.01     1612.53     25.20 o 
   0   1   3     2198.69     2232.79     34.71 o 
   1   1   3      826.09      813.70     20.22 o 
   2   1   3     2199.66     2122.32     60.52 o 
   3   1   3        3.90        5.20      0.61 o 
   4   1   3     1250.96     1268.49     21.96 o 
   5   1   3     1056.49     1037.34     17.61 o 
   6   1   3       89.76       91.46      2.20 o 
   7   1   3       50.54       39.20      1.44 o 
   8   1   3       69.92       64.87      2.28 o 
   9   1   3      107.42       99.43      2.71 o 
  10   1   3       44.55       39.49      1.79 o 
  11   1   3      148.78      148.81      3.94 o 
  12   1   3        8.97        8.86      1.58 o 
  13   1   3        0.55        0.16      1.77 o 
  14   1   3       58.97       51.41      2.79 o 
  15   1   3        1.84        0.99      2.44 o 
  16   1   3        6.71        8.54      4.65 o 
  17   1   3        0.03        2.65      3.80 o 
 -17   2   3        0.64       -2.40      3.49 o 
 -16   2   3       82.25       79.34      6.05 o 
 -15   2   3        1.51       -1.75      2.31 o 
 -14   2   3       86.85       93.02      4.68 o 
 -13   2   3       45.76       44.12      2.93 o 
 -12   2   3      452.74      439.75      7.23 o 
 -11   2   3       13.51        8.47      1.53 o 
 -10   2   3      119.40      122.68      7.18 o 
  -9   2   3     2491.77     2401.08     29.91 o 
  -8   2   3      151.64      154.99      3.42 o 
  -7   2   3       20.47       25.03      1.36 o 
  -6   2   3      452.39      427.11      6.95 o 
  -5   2   3      714.56      769.29     13.30 o 
  -4   2   3      993.36      942.83     15.76 o 
  -3   2   3      891.31      927.61     15.08 o 
  -2   2   3     1536.20     1465.31     28.62 o 
  -1   2   3       64.92       52.30      3.08 o 
   0   2   3     3938.76     4224.41     80.12 o 
   1   2   3     6705.87     6860.53    182.75 o 
   2   2   3        5.15        3.88      2.09 o 
   3   2   3      285.91      290.10      6.83 o 
   4   2   3      152.94      141.34      5.31 o 
   5   2   3       18.12       13.19      1.17 o 
   6   2   3      239.47      224.90      4.54 o 
   7   2   3       25.78       27.21      2.39 o 
   8   2   3      811.99      780.94     12.09 o 
   9   2   3        6.51        4.65      1.41 o 
  10   2   3      157.24      151.21      5.35 o 
  11   2   3      854.93      809.65     15.98 o 
  12   2   3       12.87       11.64      2.34 o 
  13   2   3       42.52       44.98      3.44 o 
  14   2   3        0.16       -2.09      2.96 o 
  15   2   3       12.50       13.92      3.75 o 
  16   2   3        0.03        2.71      3.58 o 
  17   2   3        6.79        4.38      3.93 o 
 -17   3   3       32.06       30.15      4.58 o 
 -16   3   3       22.54       20.45      4.06 o 
 -15   3   3      164.71      160.33      7.80 o 
 -14   3   3        2.05        0.07      2.84 o 
 -13   3   3        3.54        3.35      1.87 o 
 -12   3   3      277.50      268.20      6.32 o 
 -11   3   3       50.63       49.61      2.76 o 
 -10   3   3        0.15       -1.96      1.96 o 
  -9   3   3      327.10      328.62      7.92 o 
  -8   3   3      643.13      624.72     12.10 o 
  -7   3   3      225.01      225.36      5.84 o 
  -6   3   3       77.62       68.34      3.23 o 
  -5   3   3     2598.62     2648.96     32.31 o 
  -4   3   3        1.21        1.32      0.84 o 
  -3   3   3       68.33       66.34      3.01 o 
  -1   3   3     2534.80     2517.58     49.09 o 
   0   3   3     2638.10     2634.94     51.07 o 
   1   3   3     1377.57     1372.56     27.70 o 
   2   3   3     2332.60     2363.61     46.18 o 
   3   3   3       33.67       30.63      2.55 o 
   4   3   3     1798.21     1780.13     49.79 o 
   5   3   3     1999.14     1985.19     43.19 o 
   6   3   3       95.23       99.58      3.35 o 
   7   3   3        5.32        3.58      1.46 o 
   8   3   3      111.39      106.47      4.97 o 
   9   3   3      188.83      183.08      5.76 o 
  10   3   3      141.16      149.65      5.41 o 
  11   3   3      436.76      455.31     10.16 o 
  12   3   3        1.12        2.36      2.16 o 
  13   3   3        7.23        9.48      2.62 o 
  14   3   3      137.16      136.50      6.11 o 
  15   3   3        0.11       -3.37      3.37 o 
  16   3   3       29.84       36.54      5.98 o 
 -16   4   3       26.93       17.39      4.08 o 
 -15   4   3        6.63        3.44      4.93 o 
 -14   4   3       80.92       78.70     14.14 o 
 -13   4   3       36.10       41.15      3.66 o 
 -12   4   3      112.97      122.55      5.35 o 
 -11   4   3       43.93       37.78      3.35 o 
 -10   4   3      153.75      161.76      6.44 o 
  -9   4   3     1128.60     1106.71     20.07 o 
  -8   4   3      142.44      153.83      5.38 o 
  -7   4   3       41.17       38.14      2.74 o 
  -6   4   3       31.86       27.75      3.26 o 
  -5   4   3      103.97       99.16      2.87 o 
  -4   4   3      443.64      391.19     12.92 o 
  -2   4   3       62.50       48.04      3.15 o 
  -1   4   3      357.34      395.61      8.30 o 
   0   4   3     1526.85     1613.77     32.81 o 
   1   4   3     2921.55     2989.33     58.39 o 
   2   4   3       13.50       13.76      2.26 o 
   3   4   3       70.63       64.83      3.96 o 
   4   4   3        4.36       -0.18      3.14 o 
   5   4   3       24.36       25.76      4.45 o 
   6   4   3      142.21      147.57      6.11 o 
   7   4   3        6.44        7.42      2.55 o 
   8   4   3      191.49      186.60     10.36 o 
   9   4   3        1.99        1.47      3.11 o 
  10   4   3      127.88      136.92      6.57 o 
  11   4   3      436.55      432.09     12.48 o 
  12   4   3        2.98        4.56      2.43 o 
  13   4   3       53.58       54.14      3.97 o 
  14   4   3       14.75       14.38      3.05 o 
  15   4   3        0.89       -0.13      2.74 o 
 -15   5   3       12.10       17.69      5.75 o 
 -14   5   3        0.12        1.82      2.69 o 
 -13   5   3       10.74       15.85      3.10 o 
 -12   5   3       28.69       27.58      3.38 o 
 -11   5   3        3.84       -0.83      2.40 o 
 -10   5   3        2.00        5.11      3.08 o 
  -9   5   3       89.25       91.70      5.92 o 
  -8   5   3       50.86       32.99      6.56 o 
  -7   5   3      173.11      182.43      7.47 o 
  -6   5   3       73.19       77.92      6.56 o 
  -5   5   3      197.07      201.88      7.79 o 
  -4   5   3       18.93       14.31      2.36 o 
  -3   5   3      154.26      161.67      5.01 o 
  -2   5   3        1.02        1.74      1.64 o 
  -1   5   3      352.98      333.95      7.86 o 
   0   5   3      269.20      253.34      6.55 o 
   1   5   3      217.98      220.11      7.49 o 
   2   5   3       18.16       16.00      2.73 o 
   3   5   3        4.32        5.43      2.30 o 
   4   5   3       63.49       52.14      4.21 o 
   5   5   3      279.42      257.72      8.58 o 
   6   5   3        6.03        1.20      2.37 o 
   7   5   3      159.30      176.17     10.70 o 
   8   5   3        8.55        1.32      3.29 o 
   9   5   3        5.93        6.24      4.01 o 
  10   5   3       67.16       68.26      8.30 o 
  11   5   3      114.95      102.55      9.22 o 
  12   5   3       22.22       35.49      6.63 o 
  13   5   3        7.15       10.79      5.16 o 
  14   5   3       13.14       14.28      9.11 o 
  15   5   3        6.59       14.59      5.55 o 
 -14   6   3       11.50        4.07      9.45 o 
 -13   6   3        5.44        6.74      5.92 o 
 -12   6   3        3.59        0.87      3.17 o 
 -11   6   3       57.77       64.52      6.12 o 
 -10   6   3       50.32       53.39      5.49 o 
  -9   6   3       47.06       32.49      4.49 o 
  -8   6   3        9.58        7.35      3.39 o 
  -7   6   3       14.50       12.67      3.27 o 
  -6   6   3       29.30       32.41      4.05 o 
  -5   6   3        7.33       10.59      3.03 o 
  -4   6   3       24.46       19.87      3.44 o 
  -3   6   3      112.30      114.54      4.04 o 
  -2   6   3      165.74      180.76      5.02 o 
  -1   6   3      829.32      841.67     13.98 o 
   0   6   3       50.31       54.68      7.45 o 
   1   6   3      287.05      250.55     11.63 o 
   2   6   3       27.55       27.87      3.63 o 
   3   6   3        5.09        7.59      2.63 o 
   4   6   3       59.89       70.75      5.25 o 
   5   6   3       67.98       78.78      7.08 o 
   6   6   3       12.19       13.74      4.33 o 
   7   6   3       89.37       99.43      8.76 o 
   8   6   3        5.61       11.00      4.66 o 
   9   6   3        0.03        4.50      4.24 o 
  10   6   3       10.34        3.25      4.54 o 
  11   6   3       19.66       28.77      6.48 o 
  12   6   3        0.04        7.00      5.02 o 
  13   6   3       14.75       11.45      5.37 o 
 -12   7   3        0.92        3.21      3.73 o 
 -11   7   3        0.03        3.35      4.12 o 
 -10   7   3        0.48        4.54      3.64 o 
  -9   7   3        4.37        1.38      3.39 o 
  -8   7   3        2.82        7.45      4.57 o 
  -7   7   3       42.26       46.38      5.22 o 
  -6   7   3       67.51       75.13     10.75 o 
  -5   7   3       19.45       28.29      4.29 o 
  -4   7   3       52.97       53.09      6.66 o 
  -3   7   3      165.55      170.54      6.16 o 
  -2   7   3        0.90        3.83      1.82 o 
  -1   7   3        8.41        4.55      1.89 o 
   0   7   3       10.66        8.92      2.31 o 
   1   7   3        6.72        4.83      2.24 o 
   2   7   3       76.52      102.66      8.46 o 
   3   7   3        7.06        6.33      2.90 o 
   4   7   3       25.92       36.23      4.25 o 
   5   7   3        6.31        3.75      3.81 o 
   6   7   3        2.75        5.73      3.98 o 
   7   7   3      147.51      147.25     10.90 o 
   8   7   3        4.01        8.54      4.72 o 
   9   7   3       11.28        8.26      5.01 o 
  10   7   3       12.86       17.59      5.93 o 
  11   7   3        5.21        0.89      4.20 o 
  12   7   3       16.83       20.56      4.44 o 
 -10   8   3        7.81        8.56      8.57 o 
  -9   8   3        0.15       -0.22      3.74 o 
  -8   8   3        0.64        3.31      3.70 o 
  -7   8   3        1.17       -0.60      3.47 o 
  -6   8   3       13.01       17.85     12.20 o 
  -5   8   3        4.39        2.84      6.49 o 
  -4   8   3        0.00        0.13      4.64 o 
  -3   8   3       12.90       12.72      6.22 o 
  -2   8   3       61.73       56.49      5.70 o 
  -1   8   3      309.06      295.13      9.25 o 
   0   8   3       11.56       13.00      3.08 o 
   1   8   3       14.64        9.17      3.34 o 
   2   8   3       19.46       19.53      3.17 o 
   3   8   3       16.53       15.59      3.01 o 
   4   8   3       11.89       11.25      3.52 o 
   5   8   3       11.66       22.15      4.88 o 
   6   8   3        0.16        2.10      3.24 o 
   7   8   3       41.07       34.84      5.06 o 
   8   8   3        3.38        6.48      4.76 o 
   9   8   3        1.38        5.67      3.78 o 
  -7   9   3       10.24       -3.59      5.66 o 
  -6   9   3        1.28        2.31      9.12 o 
  -5   9   3       11.19        5.09      4.85 o 
  -4   9   3       16.41       10.71      5.33 o 
  -3   9   3       19.82       23.64      6.88 o 
  -2   9   3        0.01        1.21      5.15 o 
  -1   9   3        0.13        2.85      4.83 o 
   0   9   3        1.25        6.00      5.25 o 
   1   9   3        0.04        4.37      2.64 o 
   2   9   3       16.72       20.15      4.13 o 
   3   9   3        3.62        5.35      6.11 o 
   4   9   3        5.08        3.41      3.38 o 
   5   9   3        1.31        5.49      3.64 o 
   6   9   3        1.17        6.97      4.62 o 
 -18   0   4       14.31        8.91      5.05 o 
 -17   0   4       18.39       15.78      5.03 o 
 -16   0   4        8.33        7.58      4.42 o 
 -15   0   4      101.25      100.57      6.09 o 
 -14   0   4       63.45       61.19      4.61 o 
 -13   0   4      182.75      185.74      6.81 o 
 -12   0   4       34.71       29.21      2.94 o 
 -11   0   4      199.76      219.45      7.24 o 
 -10   0   4    11137.04    11145.88    211.17 o 
  -9   0   4        4.30        8.34      2.17 o 
  -8   0   4      609.69      546.94      9.82 o 
  -7   0   4      114.41      108.81      3.22 o 
  -6   0   4     5919.42     6347.54    120.36 o 
  -5   0   4       25.94       43.13      2.05 o 
  -4   0   4     1233.47     1421.43     39.26 o 
  -3   0   4      508.92      503.55     10.56 o 
  -2   0   4     6662.04     6435.31    139.82 o 
  -1   0   4     1121.55     1117.65     21.88 o 
   0   0   4     4926.33     4685.78    175.73 o 
   1   0   4     7771.92     8100.24    216.38 o 
   2   0   4      160.48      170.42      8.02 o 
   3   0   4       44.20       29.88      4.94 o 
   4   0   4     4710.94     4676.87     88.90 o 
   5   0   4      309.72      320.36     19.18 o 
   6   0   4     4215.13     4309.37     82.44 o 
   7   0   4      153.28      163.92      7.39 o 
   8   0   4      284.58      271.84     10.63 o 
   9   0   4        0.26       -0.24      1.79 o 
  10   0   4     1084.07     1036.66     18.14 o 
  11   0   4        1.15       -1.47      1.58 o 
  12   0   4        6.90        3.38      2.62 o 
  13   0   4        3.89        9.72      4.27 o 
  14   0   4      460.18      487.34     12.95 o 
  15   0   4      185.64      203.09      8.17 o 
  16   0   4      192.04      221.43      8.82 o 
  17   0   4       27.03       53.46      6.77 o 
 -18   1   4        0.26       -4.49      4.49 o 
 -17   1   4        5.81        3.99      2.60 o 
 -16   1   4      121.20      126.86      5.66 o 
 -15   1   4        0.59       -2.24      2.24 o 
 -14   1   4       80.67       80.89      4.71 o 
 -13   1   4      175.22      169.07     10.75 o 
 -12   1   4       16.05       13.08      2.22 o 
 -11   1   4      127.06      132.80      3.85 o 
 -10   1   4     1606.72     1586.02     22.67 o 
  -9   1   4     3245.49     3163.86     43.10 o 
  -8   1   4      990.97      977.96     14.11 o 
  -7   1   4     2241.74     2214.85     35.23 o 
  -6   1   4      361.45      404.91      7.56 o 
  -5   1   4      128.09      128.35      3.03 o 
  -4   1   4     3381.76     3533.78     54.70 o 
  -3   1   4     2417.42     2566.56     40.02 o 
  -2   1   4     3499.21     3750.83     58.04 o 
  -1   1   4      111.04      107.90      8.22 o 
   0   1   4      935.99      989.86     38.19 o 
   1   1   4    18037.25    17672.70    386.15 o 
   2   1   4     1413.58     1447.72     34.23 o 
   3   1   4     4449.37     4527.43     65.14 o 
   4   1   4      359.36      404.60      5.82 o 
   5   1   4       72.48       98.65      2.23 o 
   6   1   4      172.64      184.73      3.57 o 
   7   1   4       87.11       83.30      2.35 o 
   8   1   4       63.28       58.21      1.99 o 
   9   1   4      265.77      259.46      4.47 o 
  10   1   4        7.73       10.05      1.37 o 
  11   1   4      109.21      129.76      3.75 o 
  12   1   4      531.49      524.52      8.28 o 
  13   1   4      902.00      928.35     14.60 o 
  14   1   4      105.99      131.06      4.60 o 
  15   1   4       14.70       21.75      2.91 o 
  16   1   4        9.19       14.29      5.00 o 
  17   1   4      609.12      767.30     19.40 o 
 -17   2   4        0.65       -2.69      4.11 o 
 -16   2   4        6.18        3.62      3.31 o 
 -15   2   4       18.87       19.30      2.85 o 
 -14   2   4       47.97       39.12      3.07 o 
 -13   2   4        0.27       -1.90      1.90 o 
 -12   2   4       20.62       16.97      2.25 o 
 -11   2   4       82.00       98.84      3.31 o 
 -10   2   4     4804.38     4833.58     58.79 o 
  -9   2   4       17.56       11.45      1.71 o 
  -8   2   4      124.44      118.02      3.10 o 
  -7   2   4       31.22       31.26      1.46 o 
  -6   2   4     1175.61     1265.62     16.05 o 
  -5   2   4      110.41       94.95      2.62 o 
  -4   2   4      809.42      948.95     13.63 o 
  -3   2   4      203.91      201.40      4.23 o 
  -2   2   4     2067.56     2050.83     39.39 o 
  -1   2   4     1589.84     1731.44     33.51 o 
   0   2   4      896.70      909.96     18.36 o 
   1   2   4     2246.53     2381.94     45.87 o 
   2   2   4      154.26      174.46      7.73 o 
   3   2   4       20.61       12.10      1.25 o 
   4   2   4      762.97      795.32     11.76 o 
   5   2   4      371.98      386.55      7.38 o 
   6   2   4     1359.96     1415.86     20.24 o 
   7   2   4       47.77       34.96      3.13 o 
   8   2   4      399.96      381.77      7.10 o 
   9   2   4        9.39        5.16      1.59 o 
  10   2   4      292.04      298.08     11.21 o 
  11   2   4       42.62       25.67      2.72 o 
  12   2   4       24.38       22.63      2.80 o 
  13   2   4        1.84        0.59      2.40 o 
  14   2   4      140.46      150.97      7.77 o 
  15   2   4      123.15      122.42      7.55 o 
  16   2   4      128.26      132.95     15.61 o 
 -17   3   4        0.98        4.84      3.66 o 
 -16   3   4      154.56      170.72     15.22 o 
 -15   3   4       17.17       11.22      3.57 o 
 -14   3   4       69.89       63.00      4.66 o 
 -13   3   4       47.56       48.51      4.07 o 
 -12   3   4       88.56       80.72      3.90 o 
 -11   3   4       11.74        9.04      2.33 o 
 -10   3   4      105.15      118.50      4.92 o 
  -9   3   4      296.75      272.50      7.08 o 
  -8   3   4      323.35      320.73      7.51 o 
  -7   3   4      101.86      105.97      4.06 o 
  -6   3   4        9.18        4.96      1.65 o 
  -5   3   4      159.68      137.90      3.26 o 
  -4   3   4     1913.36     2048.51     28.43 o 
  -3   3   4       31.70       37.35      1.85 o 
  -1   3   4      348.77      356.65     12.92 o 
   0   3   4      112.63       91.52      3.90 o 
   1   3   4      350.35      366.97      9.15 o 
   2   3   4      466.70      517.14     12.06 o 
   3   3   4      155.74      156.98      5.43 o 
   4   3   4      565.50      578.31     13.31 o 
   5   3   4      609.92      625.67     13.35 o 
   6   3   4        8.90       14.61      1.64 o 
   7   3   4        3.71        4.55      1.59 o 
   8   3   4      264.88      247.36      5.57 o 
   9   3   4       17.94       17.04      2.24 o 
  10   3   4      128.66      115.29      5.03 o 
  11   3   4        2.95        2.14      2.20 o 
  12   3   4      194.00      200.24      6.68 o 
  13   3   4      119.49      120.88      5.69 o 
  14   3   4       62.64       72.26      4.54 o 
  15   3   4       17.14       13.02      3.99 o 
  16   3   4        0.35        3.17      3.83 o 
 -16   4   4       40.25       45.25      7.47 o 
 -15   4   4       18.89       20.41      6.08 o 
 -14   4   4       22.95       14.25      5.07 o 
 -13   4   4      113.28      101.20      8.58 o 
 -12   4   4        0.13       -1.10      2.15 o 
 -11   4   4        1.90        3.94      2.45 o 
 -10   4   4      330.21      347.52      8.64 o 
  -9   4   4       44.91       34.14      3.11 o 
  -8   4   4       19.84       16.76      2.52 o 
  -7   4   4        5.43        5.32      2.10 o 
  -6   4   4      102.25      103.09      4.18 o 
  -5   4   4      471.30      430.01      8.80 o 
  -3   4   4     1272.64     1252.95     35.89 o 
  -2   4   4       50.33       51.69      2.88 o 
  -1   4   4     1383.79     1496.23     30.61 o 
   0   4   4      135.35      143.18      5.63 o 
   1   4   4       52.26       54.27      3.80 o 
   2   4   4       67.82       78.06      4.33 o 
   3   4   4       22.68       19.62      2.70 o 
   4   4   4      184.35      202.90     10.28 o 
   5   4   4      270.37      267.26     11.89 o 
   6   4   4        0.07        1.31      2.26 o 
   7   4   4      433.80      467.15     12.42 o 
   8   4   4      321.56      329.48     14.64 o 
   9   4   4       44.58       46.85      6.23 o 
  10   4   4        4.89        6.90      2.74 o 
  11   4   4       91.14       84.18      7.96 o 
  12   4   4       41.19       36.70      3.34 o 
  13   4   4        0.41       -1.56      2.36 o 
  14   4   4        0.41        0.63      2.67 o 
  15   4   4       27.62       23.35      4.40 o 
 -15   5   4        7.93       11.65      5.47 o 
 -14   5   4        8.15        6.18      3.05 o 
 -13   5   4        2.10       -1.08      2.58 o 
 -12   5   4      118.70      132.34      6.06 o 
 -11   5   4       12.72        9.60      2.79 o 
 -10   5   4       16.35       11.72      3.61 o 
  -9   5   4       17.28       26.02      5.49 o 
  -8   5   4       65.45       58.02      5.03 o 
  -7   5   4        2.69       -0.37      2.45 o 
  -6   5   4       65.17       69.58      5.16 o 
  -5   5   4       19.71       14.72      3.22 o 
  -4   5   4      354.51      365.75      9.29 o 
  -3   5   4       69.19       69.05      3.77 o 
  -2   5   4      486.93      515.42     10.66 o 
  -1   5   4       71.96       74.88      4.67 o 
   0   5   4      216.12      202.50      7.26 o 
   1   5   4      357.94      374.79     10.57 o 
   2   5   4      148.34      151.08      6.37 o 
   3   5   4       61.46       68.48      4.79 o 
   4   5   4      245.79      249.12      8.46 o 
   5   5   4      314.63      323.35     10.03 o 
   6   5   4        3.56        3.19      2.54 o 
   7   5   4      102.82      116.33      8.89 o 
   8   5   4      452.89      460.46     19.14 o 
   9   5   4       13.45        9.25      4.28 o 
  10   5   4      129.85      136.87     10.65 o 
  11   5   4       27.79       24.25      5.96 o 
  12   5   4       38.95       39.96      7.14 o 
  13   5   4        0.56        4.62      4.74 o 
  14   5   4       14.66       13.84      4.21 o 
 -14   6   4       10.87        3.48      5.95 o 
 -13   6   4       13.48        2.89      3.72 o 
 -12   6   4        1.47        7.17      5.56 o 
 -11   6   4        1.62       -0.41      3.50 o 
 -10   6   4        0.64        1.98      3.55 o 
  -9   6   4        2.52        1.15      3.13 o 
  -8   6   4       19.11       21.37      4.00 o 
  -7   6   4        4.74       -1.00      2.74 o 
  -6   6   4       93.89       80.98      5.78 o 
  -5   6   4      143.43      139.77      6.96 o 
  -4   6   4       71.59       74.76      5.52 o 
  -3   6   4      222.08      222.63      5.59 o 
  -2   6   4        0.16        1.27      1.88 o 
  -1   6   4      476.04      447.27     12.39 o 
   0   6   4      310.63      329.97     10.37 o 
   1   6   4        8.22       10.31      2.93 o 
   2   6   4       23.62       24.92      7.47 o 
   3   6   4       15.05       15.24      3.05 o 
   4   6   4      128.52      131.70      6.68 o 
   5   6   4       42.79       41.17      4.37 o 
   6   6   4       45.49       47.96      6.74 o 
   7   6   4       74.05       82.39      8.29 o 
   8   6   4       80.41       80.42      8.40 o 
   9   6   4       27.84       26.62      6.14 o 
  10   6   4       18.99       17.86      5.74 o 
  11   6   4       14.69       23.38      6.32 o 
  12   6   4       14.75       14.65      5.67 o 
  13   6   4        0.89        6.66      5.40 o 
 -12   7   4       13.57       10.14     12.78 o 
 -11   7   4        7.67        4.61      3.94 o 
 -10   7   4        4.48        1.84      3.76 o 
  -9   7   4        7.94        7.65      3.93 o 
  -8   7   4        4.00        0.82      3.49 o 
  -7   7   4       11.98       15.46      3.93 o 
  -6   7   4        0.01        1.34      4.31 o 
  -5   7   4        0.80        0.73      4.18 o 
  -4   7   4       10.47        5.19      3.26 o 
  -3   7   4       15.66       15.48      3.83 o 
  -2   7   4       67.78       55.89      3.84 o 
  -1   7   4        4.29        3.77      2.07 o 
   0   7   4        5.79        0.07      5.72 o 
   1   7   4       61.84       50.09      5.76 o 
   2   7   4       13.55       11.86      4.03 o 
   3   7   4        9.02        7.88      3.05 o 
   4   7   4       23.40       20.69      3.82 o 
   5   7   4       28.75       27.37      5.63 o 
   6   7   4       16.63       14.49      4.95 o 
   7   7   4       89.43       91.40      9.36 o 
   8   7   4      127.29      113.46      9.89 o 
   9   7   4        4.79        4.75      4.94 o 
  10   7   4        4.22       18.93      6.01 o 
  11   7   4        3.25        2.73      4.88 o 
 -10   8   4        0.13       -4.92      4.92 o 
  -9   8   4        0.20       -0.19      3.79 o 
  -8   8   4        0.16       -3.50      3.69 o 
  -7   8   4        0.25       -0.24      3.61 o 
  -6   8   4        0.96       -3.25      3.25 o 
  -5   8   4        2.29       -3.19      3.19 o 
  -4   8   4        0.57        2.50      4.90 o 
  -3   8   4        2.05        6.93      5.11 o 
  -2   8   4       10.47       12.97      5.87 o 
  -1   8   4       66.37       60.97      5.58 o 
   0   8   4      137.36      131.12      6.08 o 
   1   8   4       26.09       31.56      3.65 o 
   2   8   4        9.75       10.45      2.83 o 
   3   8   4        0.37        3.57      2.47 o 
   4   8   4        2.61        4.78      3.03 o 
   5   8   4        0.17        3.89      4.29 o 
   6   8   4        0.75        0.92      3.86 o 
   7   8   4        1.62        3.10      4.65 o 
   8   8   4        8.59        8.93      4.94 o 
   9   8   4        2.56        1.09      4.90 o 
  -6   9   4        9.28       17.56      6.33 o 
  -5   9   4        0.26       10.59      5.77 o 
  -4   9   4        0.06        9.36      5.84 o 
  -3   9   4        0.08        1.38      5.09 o 
  -2   9   4        0.00        1.10      5.48 o 
  -1   9   4        1.55        5.68      5.73 o 
   0   9   4        3.23        8.56      3.19 o 
   1   9   4        0.08        9.27      2.95 o 
   2   9   4        0.63        5.55      3.58 o 
   3   9   4        0.11        0.43      3.13 o 
   4   9   4        0.38        2.49      3.30 o 
   5   9   4        0.74        6.55      3.96 o 
 -17   1   5        0.01       -1.51      2.54 o 
 -16   1   5       53.45       49.92      3.64 o 
 -15   1   5        4.48       -1.93      2.31 o 
 -14   1   5       19.89       22.13      3.05 o 
 -13   1   5       69.63       72.21      4.32 o 
 -12   1   5       16.98       11.19      2.19 o 
 -11   1   5      178.29      175.15      7.71 o 
 -10   1   5      148.22      142.21      4.30 o 
  -9   1   5      111.01       99.97     14.72 o 
  -8   1   5       61.75       54.65      3.79 o 
  -7   1   5        3.86        1.43      1.61 o 
  -6   1   5      627.89      538.12      9.37 o 
  -5   1   5       24.54       25.05      1.39 o 
  -4   1   5     1800.39     1908.51     30.07 o 
  -3   1   5     1309.97     1333.54     21.23 o 
  -2   1   5        0.07        0.73      1.04 o 
  -1   1   5      539.73      546.59     13.05 o 
   0   1   5      803.74      749.40     21.55 o 
   1   1   5       28.88       21.88      1.28 o 
   2   1   5        6.66        9.57      1.13 o 
   3   1   5       20.22       24.00      1.20 o 
   4   1   5      715.26      666.08      9.01 o 
   5   1   5       20.00       16.00      1.08 o 
   6   1   5      595.26      577.09      7.61 o 
   7   1   5      437.11      408.28      6.23 o 
   8   1   5       18.20       13.27      1.34 o 
   9   1   5       49.45       46.14      3.30 o 
  10   1   5        4.73       -0.30      1.21 o 
  11   1   5        1.91        2.52      1.40 o 
  12   1   5        9.12        6.98      1.63 o 
  13   1   5        0.01       -1.44      1.78 o 
  14   1   5       37.09       32.76      2.59 o 
  15   1   5        2.65        1.15      3.24 o 
  16   1   5       59.43       57.55      6.78 o 
 -17   2   5       60.18       54.08      5.14 o 
 -16   2   5       24.40       15.62      3.68 o 
 -15   2   5        0.16       -2.34      2.34 o 
 -14   2   5       93.86       93.95      4.88 o 
 -13   2   5       12.88       11.93      2.30 o 
 -12   2   5       69.14       62.07      4.99 o 
 -11   2   5      260.24      247.70      4.98 o 
 -10   2   5        1.41        2.77      1.61 o 
  -9   2   5      812.75      780.86     10.93 o 
  -8   2   5        2.87       -0.43      1.18 o 
  -7   2   5     1690.09     1706.23     21.47 o 
  -6   2   5      202.22      194.43      3.98 o 
  -5   2   5        3.96        3.67      0.79 o 
  -4   2   5     1269.59     1195.75     16.83 o 
  -3   2   5      194.97      201.38      4.49 o 
  -2   2   5       51.67       47.86      2.18 o 
  -1   2   5      116.05      112.96      3.26 o 
   0   2   5      754.90      724.12     12.44 o 
   1   2   5       48.81       33.72      2.07 o 
   2   2   5      209.12      250.72      8.22 o 
   3   2   5     4157.80     4163.81    206.26 o 
   4   2   5        2.48        1.11      1.07 o 
   5   2   5      240.23      237.53      5.56 o 
   6   2   5      823.38      831.37     11.21 o 
   7   2   5     1160.18     1150.50     15.11 o 
   8   2   5       60.53       54.78      2.51 o 
   9   2   5        7.68        4.08      1.48 o 
  10   2   5       44.85       46.85      5.14 o 
  11   2   5       18.43       16.28      2.47 o 
  12   2   5       45.08       43.38      3.42 o 
  13   2   5       73.70       63.60      4.12 o 
  14   2   5        0.96       -0.12      3.21 o 
  15   2   5        1.39        1.45      3.49 o 
  16   2   5       31.14       36.04      4.98 o 
 -17   3   5        0.31        2.53      3.45 o 
 -16   3   5      136.83      168.19      8.41 o 
 -15   3   5        8.38        4.35      3.34 o 
 -14   3   5       38.64       37.86      4.05 o 
 -13   3   5      107.31      106.61      6.25 o 
 -12   3   5       70.69       61.65      3.22 o 
 -11   3   5      341.11      340.42      8.39 o 
 -10   3   5      379.71      368.69      8.65 o 
  -9   3   5      233.19      222.02      8.47 o 
  -8   3   5       41.57       39.60      2.88 o 
  -7   3   5       34.35       32.09      2.54 o 
  -6   3   5     1231.45     1139.80     19.65 o 
  -5   3   5       18.86       19.26      1.39 o 
  -4   3   5     3427.67     3609.05     56.55 o 
  -3   3   5     1933.71     1981.90     39.07 o 
  -2   3   5       78.98       85.15      4.93 o 
  -1   3   5      643.69      616.69     10.98 o 
   0   3   5      867.83      883.78     15.09 o 
   1   3   5        6.66        4.83      1.31 o 
   2   3   5       59.21       61.62      2.86 o 
   3   3   5        9.05       14.00      1.73 o 
   4   3   5     1062.26      994.42     19.60 o 
   5   3   5       80.41       82.96      6.39 o 
   6   3   5     1744.23     1752.62     25.01 o 
   7   3   5      975.54      994.18     15.26 o 
   8   3   5       19.29       19.76      2.16 o 
   9   3   5       23.72       20.85      2.59 o 
  10   3   5       36.71       29.33      2.87 o 
  11   3   5        0.48       -0.77      2.05 o 
  12   3   5        8.21        7.84      2.53 o 
  13   3   5        2.59        1.81      2.46 o 
  14   3   5       95.79       92.94      7.04 o 
  15   3   5        5.08        4.50      3.80 o 
  16   3   5      181.23      241.19     10.42 o 
 -16   4   5       15.51       16.00      5.89 o 
 -15   4   5        0.82       -2.25      4.76 o 
 -14   4   5       11.12        4.93      5.01 o 
 -13   4   5        0.21       -1.55      2.48 o 
 -12   4   5       22.75       19.46      3.01 o 
 -11   4   5      144.44      148.32      6.06 o 
 -10   4   5      132.93      144.94      7.50 o 
  -9   4   5      435.77      453.48     10.18 o 
  -8   4   5       32.31       34.84      3.01 o 
  -7   4   5      512.83      518.28     10.82 o 
  -6   4   5       73.71       72.55      3.94 o 
  -5   4   5       14.71       12.69      2.08 o 
  -4   4   5      331.28      291.18     10.54 o 
  -3   4   5       91.92       77.68      5.09 o 
  -2   4   5       28.69       33.92      3.67 o 
  -1   4   5       99.11       92.12      4.49 o 
   0   4   5        9.06       14.01      2.38 o 
   1   4   5       11.34       11.84      2.61 o 
   2   4   5       97.01      106.33      5.16 o 
   3   4   5     1493.85     1592.06     32.97 o 
   4   4   5       18.87       23.44      4.87 o 
   5   4   5       63.66       69.64      7.00 o 
   6   4   5      329.08      338.93     10.23 o 
   7   4   5      573.89      582.37     14.77 o 
   8   4   5      127.43      117.49      8.75 o 
   9   4   5        0.77        1.12      2.55 o 
  10   4   5       15.38        8.48      4.45 o 
  11   4   5        0.25        1.44      2.24 o 
  12   4   5       22.26       19.24      3.00 o 
  13   4   5       10.24        7.29      2.85 o 
  14   4   5        0.06        0.14      2.83 o 
  15   4   5        4.03        5.96      3.08 o 
 -15   5   5        2.95        4.56      5.05 o 
 -14   5   5        2.40       -1.49      2.86 o 
 -13   5   5        0.80        2.46      2.85 o 
 -12   5   5       20.68       25.03      3.48 o 
 -11   5   5       24.28       23.06      3.19 o 
 -10   5   5       68.50       78.42      8.91 o 
  -9   5   5       40.62       36.34      4.56 o 
  -8   5   5       11.91       12.74      3.50 o 
  -7   5   5       39.98       34.28      4.21 o 
  -6   5   5      146.62      128.35      6.57 o 
  -5   5   5        2.82       -1.00      2.64 o 
  -4   5   5      506.19      513.22     10.72 o 
  -3   5   5       65.69       62.39      4.33 o 
  -2   5   5      112.77      126.22      5.70 o 
  -1   5   5        5.11       -0.65      1.87 o 
   0   5   5        0.12       -1.37      2.01 o 
   1   5   5        5.75        6.44      2.46 o 
   2   5   5       69.33       67.68      4.63 o 
   3   5   5       13.37       12.08      3.79 o 
   4   5   5       32.93       30.59      4.58 o 
   5   5   5      106.42      112.94      9.02 o 
   6   5   5      583.41      577.52     15.65 o 
   7   5   5      149.66      146.18     10.06 o 
   8   5   5       22.40       26.44      5.59 o 
   9   5   5       67.51       62.94      7.85 o 
  10   5   5       36.10       45.33      7.02 o 
  11   5   5       14.48       12.30      5.09 o 
  12   5   5        1.74        8.73      4.81 o 
  13   5   5       15.50       11.81      5.58 o 
  14   5   5       23.98       24.09      4.39 o 
 -14   6   5        5.69        3.23      7.29 o 
 -13   6   5        5.77       -0.10      3.08 o 
 -12   6   5        1.76        1.79      3.85 o 
 -11   6   5       14.83        8.34      8.39 o 
 -10   6   5      210.41      222.44      9.71 o 
  -9   6   5        7.79        9.20      3.79 o 
  -8   6   5       64.74       71.44      9.02 o 
  -7   6   5        1.31        4.52      3.45 o 
  -6   6   5        0.53        1.79      2.88 o 
  -5   6   5       19.29       12.11      3.36 o 
  -4   6   5        0.02        4.41      4.36 o 
  -3   6   5        8.38        3.08      2.30 o 
  -2   6   5        9.40        9.16      2.69 o 
  -1   6   5       40.51       49.92      4.37 o 
   0   6   5      409.98      483.19     13.36 o 
   1   6   5       17.92       15.95      3.27 o 
   2   6   5        0.63        1.32      2.35 o 
   3   6   5       33.59       28.71      3.81 o 
   4   6   5       32.34       28.19      4.77 o 
   5   6   5        4.39        6.11      4.10 o 
   6   6   5       10.13        3.62      3.71 o 
   7   6   5       34.20       27.03      5.73 o 
   8   6   5       60.94       81.67      8.71 o 
   9   6   5        2.85        7.87      4.82 o 
  10   6   5       98.74      109.84     10.12 o 
  11   6   5       11.86       15.84      5.76 o 
  12   6   5        1.33       -0.50      4.44 o 
  13   6   5        3.92       11.42      5.53 o 
 -12   7   5        0.08       -1.49      5.55 o 
 -11   7   5        0.78        0.46      3.88 o 
 -10   7   5        0.46        3.40      3.81 o 
  -9   7   5        3.28        5.78      3.96 o 
  -8   7   5        8.48        3.72      5.04 o 
  -7   7   5       20.76       13.82      4.08 o 
  -6   7   5        0.13       -2.12      4.31 o 
  -5   7   5        4.22        5.56      4.73 o 
  -4   7   5        4.70        6.07      4.69 o 
  -3   7   5       37.26       61.47      7.97 o 
  -2   7   5       17.39       21.83      3.81 o 
  -1   7   5       12.73       19.61      3.51 o 
   0   7   5       60.39       69.14      5.57 o 
   1   7   5        0.12        3.01      2.74 o 
   2   7   5       14.43       24.68      3.87 o 
   3   7   5       17.03       21.25      3.85 o 
   4   7   5       20.42       23.92      6.41 o 
   5   7   5       78.97       88.05      8.55 o 
   6   7   5       60.45       51.61      7.43 o 
   7   7   5        0.21        5.18      4.65 o 
   8   7   5       77.46       68.47      8.87 o 
   9   7   5       87.50       91.82      9.73 o 
  10   7   5        6.76        7.77      5.10 o 
  11   7   5        6.05       10.86      5.61 o 
  -9   8   5        4.51       -1.37      7.91 o 
  -8   8   5       25.41       24.04      4.96 o 
  -7   8   5       16.09       18.01      6.34 o 
  -6   8   5        4.21        9.54      5.60 o 
  -5   8   5        5.79        4.33      4.99 o 
  -4   8   5        3.13       11.54      5.50 o 
  -3   8   5        0.09        1.13      4.89 o 
  -2   8   5        8.19        4.03      5.25 o 
  -1   8   5       37.68       40.60      3.90 o 
   0   8   5      114.27      126.72      5.98 o 
   1   8   5       18.25       22.62      3.36 o 
   2   8   5        0.42        4.50      3.05 o 
   3   8   5        0.57        1.72      3.15 o 
   4   8   5       10.64        6.93      4.47 o 
   5   8   5        8.87       10.06      4.82 o 
   6   8   5        0.05        0.45      3.93 o 
   7   8   5        0.19        1.27      4.24 o 
   8   8   5        7.16       10.06      5.38 o 
   9   8   5        0.32        1.70      5.03 o 
  -6   9   5        0.18        3.84      5.12 o 
  -5   9   5        0.26        6.06      5.47 o 
  -4   9   5        0.18        4.55      5.39 o 
  -3   9   5        9.86       15.87      6.54 o 
  -2   9   5        1.97        6.79      5.91 o 
  -1   9   5        0.01       12.06      6.24 o 
   0   9   5        8.68       14.85      3.18 o 
   1   9   5        0.31        5.69      2.75 o 
   2   9   5        0.44        2.96      2.73 o 
   3   9   5        1.58        5.45      3.33 o 
   4   9   5        6.29        5.71      3.56 o 
   5   9   5       21.81       20.44      4.44 o 
 -17   0   6       80.82       74.25      7.91 o 
 -16   0   6      168.60      173.38     10.99 o 
 -15   0   6      125.70      128.99      9.43 o 
 -14   0   6       49.40       43.77      3.53 o 
 -13   0   6      152.77      159.30      9.44 o 
 -12   0   6        1.85       -1.54      2.98 o 
 -11   0   6        2.28        0.76      3.77 o 
 -10   0   6      522.49      511.75     12.25 o 
  -9   0   6      259.20      227.70      7.29 o 
  -8   0   6      170.89      158.16      5.65 o 
  -7   0   6      510.12      510.71     11.49 o 
  -6   0   6      560.39      525.80     11.56 o 
  -5   0   6      138.60      101.66      3.95 o 
  -4   0   6     7795.01     7974.77    150.79 o 
  -3   0   6     2460.43     2376.58     37.30 o 
  -2   0   6       55.95       41.16      3.66 o 
  -1   0   6     6366.41     6137.09    164.42 o 
   0   0   6     1191.98     1186.53     33.13 o 
   1   0   6     7777.75     8385.09    224.13 o 
   2   0   6     5749.10     6099.75    222.51 o 
   3   0   6       22.26       12.66      1.33 o 
   4   0   6      847.77      888.17     15.09 o 
   5   0   6      620.80      592.20     12.70 o 
   6   0   6     3132.10     3086.18     60.16 o 
   7   0   6      178.60      185.70      9.20 o 
   8   0   6     1027.60      983.76     21.16 o 
   9   0   6     1388.51     1391.25     23.67 o 
  10   0   6      432.36      453.19      9.57 o 
  11   0   6      348.69      357.61      8.31 o 
  12   0   6       23.20       23.66      2.65 o 
  13   0   6        3.36       -2.75      2.75 o 
  14   0   6        5.04        5.37      2.99 o 
  15   0   6        3.51       -1.78      3.05 o 
  16   0   6       10.01       15.64      3.67 o 
 -17   1   6      251.81      259.94      9.54 o 
 -16   1   6       55.25       58.78      3.81 o 
 -15   1   6        0.64       -0.24      2.20 o 
 -14   1   6      592.31      628.12     12.60 o 
 -13   1   6      291.81      309.94      7.65 o 
 -12   1   6      113.30      111.76      4.76 o 
 -11   1   6        0.08       -1.79      1.79 o 
 -10   1   6       37.54       44.67      2.36 o 
  -9   1   6        4.28       -0.97      2.28 o 
  -8   1   6      362.90      368.76      9.32 o 
  -7   1   6     1535.32     1464.12     29.34 o 
  -6   1   6        4.76       10.08      1.46 o 
  -5   1   6     1547.87     1893.47     26.12 o 
  -4   1   6    13029.93    13905.50    184.83 o 
  -3   1   6     2000.70     2062.60     28.28 o 
  -2   1   6     1595.49     1551.49     24.86 o 
  -1   1   6      351.39      353.39     12.79 o 
   0   1   6       97.20       75.15      2.23 o 
   1   1   6       86.40       97.67      4.01 o 
   2   1   6     2108.47     2159.93     44.19 o 
   3   1   6      328.89      299.23      5.76 o 
   4   1   6      860.80      822.59     11.03 o 
   5   1   6      191.17      187.83      3.35 o 
   6   1   6     2253.80     2221.10     29.42 o 
   7   1   6     1636.66     1674.32     19.48 o 
   8   1   6       45.70       28.11      1.75 o 
   9   1   6      553.18      572.66      7.97 o 
  10   1   6       20.00       20.82      1.62 o 
  11   1   6       26.40       24.42      1.77 o 
  12   1   6      366.55      373.67      6.72 o 
  13   1   6       10.45        6.34      1.71 o 
  14   1   6      257.70      288.22      7.87 o 
  15   1   6        1.94       -3.26      3.26 o 
  16   1   6      162.21      180.12      8.82 o 
 -17   2   6       54.57       49.60      4.92 o 
 -16   2   6       91.99      101.45      7.00 o 
 -15   2   6       32.86       32.97      3.06 o 
 -14   2   6        4.11        0.37      2.22 o 
 -13   2   6       18.96       22.51      3.72 o 
 -12   2   6        2.02       -1.02      1.90 o 
 -11   2   6      126.51      108.86      3.90 o 
 -10   2   6      725.73      703.75     11.32 o 
  -9   2   6       68.58       58.06      3.41 o 
  -8   2   6       10.87        5.60      1.54 o 
  -7   2   6      415.77      423.62      7.24 o 
  -6   2   6      168.22      160.37      3.14 o 
  -5   2   6       24.64       21.25      1.11 o 
  -4   2   6     2417.99     2573.92     35.17 o 
  -3   2   6      696.49      672.75     11.72 o 
  -2   2   6      191.24      176.71      4.23 o 
  -1   2   6      965.58      977.77     28.39 o 
   0   2   6      604.23      637.79     16.58 o 
   1   2   6     3951.93     4303.42     67.24 o 
   2   2   6     1130.39     1343.37     24.56 o 
   3   2   6        7.99        5.63      1.08 o 
   4   2   6      493.68      544.36      7.74 o 
   5   2   6      197.25      205.02      4.02 o 
   6   2   6      569.09      599.10      8.71 o 
   7   2   6       16.62       18.73      1.58 o 
   8   2   6      590.46      578.93      8.71 o 
   9   2   6      366.91      363.10      6.29 o 
  10   2   6      343.10      363.54      8.23 o 
  11   2   6      134.36      136.95      5.51 o 
  12   2   6       73.21       77.30      5.27 o 
  13   2   6       31.60       26.81      3.26 o 
  14   2   6        8.74        8.59      3.61 o 
  15   2   6        3.05        1.15      3.58 o 
  16   2   6       17.66       18.81      4.25 o 
 -16   3   6       42.75       37.82      4.69 o 
 -15   3   6       28.79       20.76      3.80 o 
 -14   3   6       41.16       39.47      4.20 o 
 -13   3   6       80.81       86.78      6.05 o 
 -12   3   6       10.80        8.06      3.01 o 
 -11   3   6        1.63       -0.12      2.68 o 
 -10   3   6      204.76      185.07      7.32 o 
  -9   3   6        9.37       10.29      4.81 o 
  -8   3   6        1.07       -2.37      2.46 o 
  -7   3   6       20.60       14.35      2.62 o 
  -6   3   6        3.01        3.68      2.32 o 
  -5   3   6       37.38       22.23      1.80 o 
  -4   3   6     1523.93     1641.28     43.55 o 
  -3   3   6       73.67       79.32     10.39 o 
  -2   3   6      164.67      165.05      7.28 o 
  -1   3   6      128.59      130.25      3.89 o 
   0   3   6      250.84      265.14      5.97 o 
   1   3   6       21.37       21.08      1.83 o 
   2   3   6        2.70        2.20      1.43 o 
   3   3   6      226.75      207.90      7.21 o 
   4   3   6      123.47      129.76     10.65 o 
   5   3   6      112.06      108.99     12.01 o 
   6   3   6      245.06      265.39      5.81 o 
   7   3   6     1020.25     1044.03     16.04 o 
   8   3   6      219.75      206.49      5.36 o 
   9   3   6       20.96       23.46      2.36 o 
  10   3   6       51.49       47.21      4.45 o 
  11   3   6       46.07       43.14      3.47 o 
  12   3   6       26.94       30.58      3.33 o 
  13   3   6       57.19       56.40      5.64 o 
  14   3   6      107.16      123.04      6.22 o 
  15   3   6       50.57       47.47      5.35 o 
 -16   4   6       14.33        7.94      5.32 o 
 -15   4   6        0.35       -4.41      4.41 o 
 -14   4   6      110.52      126.82     10.86 o 
 -13   4   6       40.14       38.73      4.59 o 
 -12   4   6       17.33       15.92      3.01 o 
 -11   4   6      259.57      279.53      7.90 o 
 -10   4   6      754.03      730.20     14.63 o 
  -9   4   6        9.84        6.37      2.52 o 
  -8   4   6      311.01      312.66      8.94 o 
  -7   4   6      119.72      128.00      5.98 o 
  -6   4   6        1.99        1.70      2.49 o 
  -5   4   6        1.80        3.09      2.35 o 
  -4   4   6       18.67       18.91      2.05 o 
  -3   4   6        1.44       -0.17      1.37 o 
  -2   4   6      183.92      185.16      5.78 o 
  -1   4   6      150.23      163.83      6.90 o 
   0   4   6      153.08      149.10      5.94 o 
   1   4   6      591.59      647.28     15.48 o 
   2   4   6       54.87       59.00      4.21 o 
   3   4   6       60.73       70.16      4.96 o 
   4   4   6      109.29      128.89      6.25 o 
   5   4   6        2.02        3.04      2.43 o 
   6   4   6      113.22      115.45      5.11 o 
   7   4   6       39.59       45.09      3.23 o 
   8   4   6      151.28      144.86      5.74 o 
   9   4   6        5.20        4.90      2.76 o 
  10   4   6      133.47      138.89      9.13 o 
  11   4   6        0.23       -0.77      2.33 o 
  12   4   6      100.67      122.17      5.81 o 
  13   4   6       81.24       95.00      5.69 o 
  14   4   6        8.12        8.41      3.03 o 
  15   4   6        0.93       10.07      5.30 o 
 -15   5   6       16.50        6.43      5.51 o 
 -14   5   6       14.50       16.98      8.10 o 
 -13   5   6       12.98       22.38      4.27 o 
 -12   5   6       40.26       31.67      3.66 o 
 -11   5   6        5.22        6.54      4.97 o 
 -10   5   6      271.35      287.58      8.24 o 
  -9   5   6        3.75        1.50      3.35 o 
  -8   5   6       67.85       58.48      5.30 o 
  -7   5   6      381.58      383.20     16.84 o 
  -6   5   6       22.89       20.83      5.27 o 
  -5   5   6      309.51      311.13     14.33 o 
  -4   5   6        0.46       -1.55      1.83 o 
  -3   5   6        8.76        7.22      2.91 o 
  -2   5   6       11.67        8.71      2.48 o 
  -1   5   6        0.06       -0.26      2.00 o 
   0   5   6      233.85      239.52      8.23 o 
   1   5   6       73.53       66.55      4.84 o 
   2   5   6      268.11      263.03      8.97 o 
   3   5   6      321.88      326.09     10.15 o 
   4   5   6        8.46        8.02      2.90 o 
   5   5   6      290.23      297.34      9.95 o 
   6   5   6       14.27       11.79      4.85 o 
   7   5   6      429.95      401.23     14.34 o 
   8   5   6      123.76      125.52      9.76 o 
   9   5   6       42.85       41.17      6.62 o 
  10   5   6       60.45       55.96      7.78 o 
  11   5   6       21.54       27.33      6.18 o 
  12   5   6        4.96       12.36      5.25 o 
  13   5   6       31.84       30.49      4.55 o 
  14   5   6        9.03       15.94      5.84 o 
 -13   6   6       36.33       33.66      6.60 o 
 -12   6   6       13.71       22.60      6.90 o 
 -11   6   6       23.79       23.78      7.53 o 
 -10   6   6      231.64      245.79     10.18 o 
  -9   6   6       30.03       27.82     10.04 o 
  -8   6   6      114.06      130.48     10.32 o 
  -7   6   6        0.97        2.64      4.58 o 
  -6   6   6       17.47       16.00      5.23 o 
  -5   6   6        0.83        2.86      4.15 o 
  -4   6   6        9.62        5.34      4.34 o 
  -3   6   6       23.29       25.76      3.63 o 
  -2   6   6        2.02        3.22      2.38 o 
  -1   6   6       11.43       12.57      3.17 o 
   0   6   6        6.87       10.11      2.88 o 
   1   6   6       32.72       39.47      4.19 o 
   2   6   6       50.61       60.05      8.32 o 
   3   6   6       12.17       18.16      3.91 o 
   4   6   6       13.13       12.91      3.38 o 
   5   6   6        3.75        3.93      2.92 o 
   6   6   6       74.78       73.42      5.72 o 
   7   6   6       20.89       18.27      5.12 o 
   8   6   6       15.84       10.71      4.77 o 
   9   6   6        6.79        7.93      4.92 o 
  10   6   6        9.88        6.96      5.16 o 
  11   6   6       21.37       20.64      6.16 o 
  12   6   6       26.10       33.85      7.34 o 
 -12   7   6        4.50        8.57      5.70 o 
 -11   7   6        3.38       14.15      6.51 o 
 -10   7   6       33.03       33.68      7.67 o 
  -9   7   6       13.64       19.32      6.38 o 
  -8   7   6       20.03       22.18      6.28 o 
  -7   7   6       79.34       60.97      8.40 o 
  -6   7   6        7.69        0.08      4.57 o 
  -5   7   6       35.97       26.63      6.04 o 
  -4   7   6        8.28        8.53      5.37 o 
  -3   7   6        3.16        0.24      4.72 o 
  -2   7   6       16.15       16.27      3.35 o 
  -1   7   6       22.12       19.50      3.70 o 
   0   7   6       16.82       13.48      3.26 o 
   1   7   6        9.97        9.61      3.56 o 
   2   7   6       40.96       41.90      4.73 o 
   3   7   6       16.90       15.96      3.58 o 
   4   7   6       11.41       12.99      3.71 o 
   5   7   6       76.09       66.57      8.22 o 
   6   7   6       34.61       32.99      6.43 o 
   7   7   6       89.07       71.41      9.06 o 
   8   7   6        7.21        5.00      4.84 o 
   9   7   6       23.73       27.30      6.64 o 
  10   7   6        3.87        1.62      4.83 o 
  -9   8   6        7.00       11.21      6.01 o 
  -8   8   6        8.71        8.23      5.75 o 
  -7   8   6        3.31        2.67      5.13 o 
  -6   8   6        2.11        3.14      5.10 o 
  -5   8   6        0.02       -4.25      4.25 o 
  -4   8   6        0.19       -0.37      5.04 o 
  -3   8   6        0.14        6.04      5.53 o 
  -2   8   6       39.57       48.24      7.99 o 
  -1   8   6       72.00       78.72      9.07 o 
   0   8   6       12.07       13.37     11.95 o 
   1   8   6        1.71        6.95      3.39 o 
   2   8   6        0.35        4.43      3.17 o 
   3   8   6        0.12        3.18      3.30 o 
   4   8   6        1.61        2.53      4.01 o 
   5   8   6        4.56       13.47      4.98 o 
   6   8   6        0.06        6.01      4.57 o 
   7   8   6        0.11        2.65      4.73 o 
   8   8   6        0.13       -1.34      4.40 o 
  -5   9   6        0.02        4.69      5.70 o 
  -4   9   6        0.00        2.12      5.46 o 
  -3   9   6        1.44       16.27      6.86 o 
  -2   9   6        8.96       16.63      6.88 o 
  -1   9   6       11.99       18.78      6.52 o 
   0   9   6        0.01        9.79      5.95 o 
   1   9   6        0.47        7.30      3.74 o 
   2   9   6        0.06        4.16      2.91 o 
   3   9   6        2.08        4.07      6.01 o 
   4   9   6        0.46        0.63      3.12 o 
 -17   1   7        0.05       -1.10      3.20 o 
 -16   1   7        0.35        3.71      2.52 o 
 -15   1   7       14.79        8.68      2.46 o 
 -14   1   7       35.23       21.66      2.84 o 
 -13   1   7        0.51       -0.12      2.11 o 
 -12   1   7        2.08        0.75      1.97 o 
 -11   1   7      310.48      313.83      7.44 o 
 -10   1   7        0.13       -1.74      1.74 o 
  -9   1   7      246.39      227.02      5.26 o 
  -8   1   7      331.29      302.18      8.37 o 
  -7   1   7       20.78       16.72      1.74 o 
  -6   1   7      222.08      234.82      7.87 o 
  -5   1   7      206.29      216.77      7.16 o 
  -4   1   7      523.11      497.20     10.66 o 
  -3   1   7      100.57       88.35      8.15 o 
  -2   1   7       60.80       66.74      4.92 o 
  -1   1   7      931.59      836.99     11.00 o 
   0   1   7       14.96       16.27      1.65 o 
   1   1   7     1240.75     1156.07     22.14 o 
   2   1   7      212.61      178.91      7.82 o 
   3   1   7       15.87       15.27      1.57 o 
   4   1   7      155.71      144.27      5.18 o 
   5   1   7       22.44       16.99      1.41 o 
   6   1   7        1.90        2.11      1.24 o 
   7   1   7        5.86        9.05      1.38 o 
   8   1   7      368.40      341.76      9.99 o 
   9   1   7      240.39      235.75      4.50 o 
  10   1   7        6.06        4.50      1.34 o 
  11   1   7       67.83       64.64      2.74 o 
  12   1   7        3.70        2.68      1.63 o 
  13   1   7        0.54       -1.19      1.91 o 
  14   1   7       29.37       19.89      2.94 o 
  15   1   7        2.77       -0.74      3.40 o 
  16   1   7        0.11       -2.89      3.39 o 
 -17   2   7       11.17       15.32      3.87 o 
 -16   2   7        0.36       -0.49      5.08 o 
 -15   2   7      108.30      113.97      5.26 o 
 -14   2   7      125.65      121.83      5.30 o 
 -13   2   7       50.99       48.09      3.15 o 
 -12   2   7       37.48       33.90      2.68 o 
 -11   2   7       51.68       54.67      2.85 o 
 -10   2   7        1.93       -0.71      1.59 o 
  -9   2   7      275.62      255.29      5.72 o 
  -8   2   7      622.73      634.46     10.29 o 
  -7   2   7      174.26      177.48      4.29 o 
  -6   2   7      232.57      242.71      4.25 o 
  -5   2   7     1212.11     1223.30     17.55 o 
  -4   2   7      341.53      325.83      5.68 o 
  -3   2   7        1.00        1.19      1.30 o 
  -2   2   7     1183.15     1209.44     17.32 o 
  -1   2   7      138.51      145.06      6.66 o 
   0   2   7      174.91      163.03      4.67 o 
   1   2   7      852.97      885.18     13.16 o 
   2   2   7      755.71      641.47      8.93 o 
   3   2   7       53.32       56.27      2.94 o 
   4   2   7      177.09      176.90      4.16 o 
   5   2   7      883.85      891.66     14.29 o 
   6   2   7      157.47      156.38      3.85 o 
   7   2   7       42.21       40.98      2.14 o 
   8   2   7       80.61       77.88      3.13 o 
   9   2   7        0.05       -1.37      1.37 o 
  10   2   7       20.91       15.75      1.87 o 
  11   2   7       29.81       27.60      3.01 o 
  12   2   7      241.89      253.13      7.60 o 
  13   2   7        0.05       -1.49      2.41 o 
  14   2   7        4.81        2.07      2.70 o 
  15   2   7        0.01       -3.38      3.38 o 
 -16   3   7        1.22       -1.51      4.52 o 
 -15   3   7       39.57       38.70      4.45 o 
 -14   3   7       72.07       65.23      5.00 o 
 -13   3   7       24.59       20.53      3.41 o 
 -12   3   7        1.87        2.86      2.69 o 
 -11   3   7      611.01      638.20     15.87 o 
 -10   3   7        2.15        5.76      2.77 o 
  -9   3   7      602.91      572.96     14.34 o 
  -8   3   7      651.91      632.16     15.30 o 
  -7   3   7       24.38       19.19      3.10 o 
  -6   3   7      363.05      380.28     12.73 o 
  -5   3   7      543.83      594.87     14.03 o 
  -4   3   7      731.13      718.72     12.99 o 
  -3   3   7      397.21      399.52      8.16 o 
  -2   3   7       57.88       65.40      8.58 o 
  -1   3   7     1578.14     1550.43     31.13 o 
   0   3   7        7.32        8.15      3.44 o 
   1   3   7     2401.78     2445.36     39.44 o 
   2   3   7      342.14      333.65     10.71 o 
   3   3   7        9.66       11.25      1.71 o 
   4   3   7      298.00      285.88      8.89 o 
   5   3   7       67.28       57.24      4.77 o 
   6   3   7       63.49       53.45      2.97 o 
   7   3   7       70.75       72.56      3.77 o 
   8   3   7      933.83      953.85     15.19 o 
   9   3   7      578.20      600.43     10.70 o 
  10   3   7        9.78        5.46      2.37 o 
  11   3   7      157.39      172.65      6.34 o 
  12   3   7        0.83        1.86      2.46 o 
  13   3   7        0.00        1.39      2.60 o 
  14   3   7       78.58       91.11      5.56 o 
  15   3   7       10.94        6.11      3.96 o 
 -15   4   7       18.28        8.72      5.22 o 
 -14   4   7       87.25       90.10      9.89 o 
 -13   4   7       59.62       73.73      5.83 o 
 -12   4   7        5.71        5.72      3.04 o 
 -11   4   7       97.90       99.20      9.37 o 
 -10   4   7        1.27        4.16      3.07 o 
  -9   4   7      225.59      209.91      8.04 o 
  -8   4   7      202.70      203.51      7.69 o 
  -7   4   7       42.83       33.48      3.53 o 
  -6   4   7      154.48      160.09      6.70 o 
  -5   4   7      278.55      257.71      8.31 o 
  -4   4   7      159.64      164.33      4.96 o 
  -3   4   7       99.25      110.03      4.69 o 
  -2   4   7      224.78      249.77      7.23 o 
  -1   4   7        6.24        9.49      1.90 o 
   0   4   7       81.96       80.27      4.37 o 
   1   4   7      427.05      450.56      9.45 o 
   2   4   7      181.36      169.08      5.33 o 
   3   4   7        0.07        0.83      1.83 o 
   4   4   7      134.97      134.66      4.50 o 
   5   4   7      120.32      116.10      5.15 o 
   6   4   7       66.11       62.78      4.16 o 
   7   4   7       34.21       37.53      3.26 o 
   8   4   7        6.93       11.19      2.66 o 
   9   4   7        0.13        1.00      2.61 o 
  10   4   7       28.41       22.05      3.71 o 
  11   4   7       26.46       21.31      3.07 o 
  12   4   7      143.71      153.14      6.42 o 
  13   4   7        6.88        6.99      2.96 o 
  14   4   7        0.94        1.11      2.89 o 
 -14   5   7        7.73        8.09      5.42 o 
 -13   5   7       50.41       45.83      5.16 o 
 -12   5   7       35.47       35.04      4.53 o 
 -11   5   7       20.00       21.40      3.86 o 
 -10   5   7        1.83        2.85      2.99 o 
  -9   5   7      135.75      115.41      6.62 o 
  -8   5   7       32.02       28.19      3.66 o 
  -7   5   7        4.71        0.18      4.11 o 
  -6   5   7       18.48       12.48      5.02 o 
  -5   5   7      172.32      167.06     10.70 o 
  -4   5   7        8.15        1.39      4.41 o 
  -3   5   7      167.67      172.84      6.83 o 
  -2   5   7       21.21       25.36      3.29 o 
  -1   5   7       95.11       94.94      5.47 o 
   0   5   7       26.29       28.13      3.61 o 
   1   5   7      273.42      275.60      9.27 o 
   2   5   7        7.32        6.92      2.73 o 
   3   5   7        0.20       -2.26      2.26 o 
   4   5   7       25.03       18.02      3.48 o 
   5   5   7       20.23       17.52      3.60 o 
   6   5   7      135.74      129.00      6.98 o 
   7   5   7       89.47       93.30      6.39 o 
   8   5   7      175.23      166.88     11.22 o 
   9   5   7      106.19      117.65     10.13 o 
  10   5   7        1.40        1.83      4.24 o 
  11   5   7       18.51       25.54      6.34 o 
  12   5   7        8.13        9.94      3.62 o 
  13   5   7        0.70        1.86      3.37 o 
 -13   6   7       19.61       30.95      6.24 o 
 -12   6   7       50.46       53.62      5.45 o 
 -11   6   7       89.77       97.57     10.20 o 
 -10   6   7        0.01        5.79      5.31 o 
  -9   6   7       60.32       43.49      7.24 o 
  -8   6   7        0.22        0.28      4.41 o 
  -7   6   7        8.98        8.41      4.99 o 
  -6   6   7       10.92       21.19      5.73 o 
  -5   6   7        5.10       21.73      5.79 o 
  -4   6   7        0.01       -2.10      4.21 o 
  -3   6   7      218.32      232.18     14.54 o 
  -2   6   7        9.54       20.99      3.37 o 
  -1   6   7       17.65       21.13      5.95 o 
   0   6   7        4.27        4.44      2.66 o 
   1   6   7       64.37       59.23      5.00 o 
   2   6   7        7.42       10.39      3.63 o 
   3   6   7       45.15       49.59      4.80 o 
   4   6   7       12.50       14.31      3.46 o 
   5   6   7       49.93       64.96      5.72 o 
   6   6   7        0.14        0.20      3.01 o 
   7   6   7       14.38       18.73      5.37 o 
   8   6   7        6.75        5.71      4.37 o 
   9   6   7        0.02        3.64      4.33 o 
  10   6   7       16.75       14.85      5.59 o 
  11   6   7        6.08        7.24      4.86 o 
  12   6   7       10.37       14.49      6.07 o 
 -11   7   7       29.01       25.17      7.36 o 
 -10   7   7        1.50        6.30      5.77 o 
  -9   7   7       10.13       13.97      5.93 o 
  -8   7   7       16.23       29.37      6.89 o 
  -7   7   7        7.05        5.56      5.16 o 
  -6   7   7        1.12        1.35      4.76 o 
  -5   7   7       21.19       22.01      6.12 o 
  -4   7   7       22.93       21.52      6.24 o 
  -3   7   7        9.01       14.31      6.02 o 
  -2   7   7       76.54       82.77      9.49 o 
  -1   7   7       18.77       24.40      3.80 o 
   0   7   7       42.52       55.55      5.22 o 
   1   7   7        1.01        4.81      3.00 o 
   2   7   7       10.77       15.86      3.66 o 
   3   7   7        0.04        1.46      3.02 o 
   4   7   7        2.61        7.36      3.56 o 
   5   7   7        3.16        2.28      3.37 o 
   6   7   7       45.80       51.67      7.93 o 
   7   7   7       23.50       23.47      6.14 o 
   8   7   7        1.99        0.13      4.18 o 
   9   7   7        2.87        6.64      4.95 o 
  10   7   7        0.34        3.73      4.87 o 
  -9   8   7        8.14        4.70      5.77 o 
  -8   8   7        0.41        6.12      5.77 o 
  -7   8   7        8.49       17.83      6.41 o 
  -6   8   7        0.00       -4.21      5.05 o 
  -5   8   7        5.52        6.53      5.62 o 
  -4   8   7        8.05       13.86      6.31 o 
  -3   8   7       67.75       69.74      9.44 o 
  -2   8   7        1.17       12.08      6.09 o 
  -1   8   7       19.27       20.93      6.60 o 
   0   8   7        0.08        2.15      5.17 o 
   1   8   7        5.36        8.22      3.56 o 
   2   8   7       14.06       13.40      4.00 o 
   3   8   7       20.83       27.15      4.56 o 
   4   8   7        0.72        2.68      4.36 o 
   5   8   7       22.71       26.73      6.30 o 
   6   8   7        2.89       11.16      5.21 o 
   7   8   7        2.84        1.85      4.67 o 
  -4   9   7        2.95        8.74      6.06 o 
  -3   9   7        0.07        3.72      5.91 o 
  -2   9   7       33.41       29.15      7.49 o 
  -1   9   7       13.45       20.69      7.10 o 
   0   9   7        5.08       16.81      6.77 o 
   1   9   7        1.95        8.35      2.95 o 
   2   9   7        1.37        6.34      2.99 o 
 -17   0   8       27.43       15.28      5.11 o 
 -16   0   8      305.13      340.89     15.81 o 
 -15   0   8        0.00        1.51      4.14 o 
 -14   0   8      243.79      266.72     13.05 o 
 -13   0   8       51.76       38.22      4.06 o 
 -12   0   8       23.61       21.14      3.20 o 
 -11   0   8      860.80      842.30     18.42 o 
 -10   0   8        8.11        5.26      2.16 o 
  -9   0   8     1653.57     1667.13     33.57 o 
  -8   0   8      984.60      994.15     20.88 o 
  -7   0   8       80.01       78.50      3.60 o 
  -6   0   8     2158.27     2143.03     34.32 o 
  -5   0   8      409.17      454.86     10.68 o 
  -4   0   8      733.37      697.43     13.13 o 
  -3   0   8       79.67       86.85      5.70 o 
  -2   0   8      668.70      688.76     11.98 o 
  -1   0   8     2349.27     2383.85     50.72 o 
   0   0   8       82.98       69.44      7.45 o 
   1   0   8      145.22      247.24      6.63 o 
   2   0   8       72.43       57.84      4.84 o 
   3   0   8       57.16       94.21      3.66 o 
   4   0   8     3131.27     3200.97     50.73 o 
   5   0   8      532.32      559.82     12.90 o 
   6   0   8      254.54      265.43      6.61 o 
   7   0   8      369.32      448.24     13.33 o 
   8   0   8      127.83      130.97      7.15 o 
   9   0   8       70.83       84.41      4.38 o 
  10   0   8      116.04      121.69      5.04 o 
  11   0   8       94.02       94.99      4.81 o 
  12   0   8      182.69      190.66      8.09 o 
  13   0   8      256.05      294.33      9.64 o 
  14   0   8       18.47        5.20      3.78 o 
  15   0   8       95.15      114.43      8.20 o 
 -17   1   8        7.95        3.79      3.30 o 
 -16   1   8        2.96        1.66      2.53 o 
 -15   1   8       63.28       59.97      4.79 o 
 -14   1   8       35.35       30.17      3.05 o 
 -13   1   8      100.08      116.08      5.11 o 
 -12   1   8      476.34      475.05     10.04 o 
 -11   1   8       91.09       98.02      4.56 o 
 -10   1   8        1.69        3.56      1.86 o 
  -9   1   8      800.41      789.70     12.44 o 
  -8   1   8      893.31      847.16     26.11 o 
  -7   1   8      130.43      145.84      6.74 o 
  -6   1   8      137.08      133.63      5.37 o 
  -5   1   8      749.62      705.99     14.04 o 
  -4   1   8        4.26        4.23      1.44 o 
  -3   1   8      706.25      829.88     14.38 o 
  -2   1   8      225.73      222.46      5.46 o 
  -1   1   8      227.94      213.13      3.90 o 
   0   1   8       66.68       66.71      2.62 o 
   1   1   8      492.22      417.36      8.09 o 
   2   1   8     3149.16     2972.55     40.90 o 
   3   1   8      231.06      222.04      5.62 o 
   4   1   8      851.50      845.57     15.30 o 
   5   1   8       25.40       27.38      1.84 o 
   6   1   8       97.98      103.25      3.26 o 
   7   1   8     8234.55     8426.24     92.59 o 
   8   1   8      843.85      882.71     11.35 o 
   9   1   8        9.57        8.05      1.41 o 
  10   1   8       34.46       28.85      1.87 o 
  11   1   8      138.10      142.20      3.82 o 
  12   1   8      108.35      128.39      4.84 o 
  13   1   8      116.52      137.34      5.13 o 
  14   1   8        6.01       -1.47      3.30 o 
  15   1   8       33.19       31.70      4.87 o 
 -16   2   8       82.80       85.25      8.79 o 
 -15   2   8        0.57        1.18      2.39 o 
 -14   2   8      121.74      155.89      6.44 o 
 -13   2   8       75.53       62.52      3.81 o 
 -12   2   8        3.21        5.26      2.08 o 
 -11   2   8      466.11      468.83      9.80 o 
 -10   2   8        0.88        0.33      1.60 o 
  -9   2   8      282.01      285.18      6.02 o 
  -8   2   8      371.72      369.54      7.02 o 
  -7   2   8      112.29      112.35      3.79 o 
  -6   2   8      402.65      403.82      7.13 o 
  -5   2   8      166.93      188.41      4.33 o 
  -4   2   8      358.93      354.37      5.59 o 
  -3   2   8        0.05       -0.96      0.96 o 
  -2   2   8        6.84        2.57      0.98 o 
  -1   2   8      654.66      716.88      9.75 o 
   0   2   8       33.99       29.77      1.54 o 
   1   2   8      754.63      868.88     10.62 o 
   2   2   8        9.07       17.83      1.35 o 
   3   2   8        0.17        0.62      1.29 o 
   4   2   8      882.82      940.59     14.14 o 
   5   2   8      267.95      281.08      5.78 o 
   6   2   8      309.20      307.01      5.82 o 
   7   2   8      238.63      279.21      8.74 o 
   8   2   8       21.34       18.00      1.87 o 
   9   2   8       22.11       24.16      2.00 o 
  10   2   8       33.92       32.79      2.21 o 
  11   2   8        4.09        7.18      2.50 o 
  12   2   8       85.49       86.48      6.94 o 
  13   2   8      214.15      246.65      8.07 o 
  14   2   8        3.04        0.80      2.69 o 
  15   2   8       36.03       28.51      4.64 o 
 -16   3   8        0.02        4.19      3.59 o 
 -15   3   8        4.90        2.94      3.29 o 
 -14   3   8       14.84       19.61      7.78 o 
 -13   3   8        0.89        2.09      2.90 o 
 -12   3   8        2.29        3.84      3.92 o 
 -11   3   8       71.77       66.21      7.03 o 
 -10   3   8       64.69       80.84      5.66 o 
  -9   3   8       60.48       67.04      3.82 o 
  -8   3   8       63.13       51.17      4.07 o 
  -7   3   8       13.33       11.39      1.84 o 
  -6   3   8        0.29       -1.40      2.52 o 
  -5   3   8      158.72      166.56      4.89 o 
  -4   3   8       98.94      109.01      4.09 o 
  -3   3   8       14.10        9.99      1.86 o 
  -2   3   8      266.50      251.14      7.29 o 
  -1   3   8       24.82       25.17      3.30 o 
   0   3   8      222.77      233.99      7.14 o 
   1   3   8      120.13      133.76      5.45 o 
   2   3   8      218.46      213.23      5.92 o 
   3   3   8       40.16       41.50      2.94 o 
   4   3   8       30.43       28.24      3.36 o 
   5   3   8      120.82      118.79      5.11 o 
   6   3   8       32.21       30.77      2.43 o 
   7   3   8     1437.09     1459.83     21.90 o 
   8   3   8       52.36       47.45      3.91 o 
   9   3   8        7.01        7.93      2.18 o 
  10   3   8       74.21       74.34      4.51 o 
  11   3   8       64.52       67.29      4.30 o 
  12   3   8       10.40       15.24      3.02 o 
  13   3   8       25.32       27.23      5.05 o 
  14   3   8        3.81        0.45      3.20 o 
 -15   4   8        7.19        8.03      5.30 o 
 -14   4   8       13.28        7.80      5.17 o 
 -13   4   8       44.51       46.41      6.88 o 
 -12   4   8       58.88       64.89      5.23 o 
 -11   4   8       72.69       72.93     12.92 o 
 -10   4   8        6.67        4.33      3.06 o 
  -9   4   8       78.26       78.52      5.85 o 
  -8   4   8        3.58        0.79      2.73 o 
  -7   4   8       97.94       96.66      5.73 o 
  -6   4   8       77.01       77.63      8.06 o 
  -5   4   8       23.20       21.88      3.43 o 
  -4   4   8       49.90       52.06      3.12 o 
  -3   4   8       23.63       30.11      2.56 o 
  -2   4   8      804.85      870.91     19.03 o 
  -1   4   8       10.48        7.46      3.70 o 
   0   4   8        7.74        7.04      2.10 o 
   1   4   8     1135.05     1223.50     23.68 o 
   2   4   8      214.53      227.21      6.54 o 
   3   4   8       54.54       53.11      3.36 o 
   4   4   8        0.01       -1.90      1.90 o 
   5   4   8       37.14       33.78      3.10 o 
   6   4   8      209.39      218.01     11.31 o 
   7   4   8       40.54       43.85      3.59 o 
   8   4   8        6.76        7.19      2.63 o 
   9   4   8        0.07       -0.28      2.77 o 
  10   4   8        1.08       -1.27      2.70 o 
  11   4   8       24.38       22.54      3.24 o 
  12   4   8        4.72       10.03      2.98 o 
  13   4   8      108.61      124.71      6.52 o 
  14   4   8        0.23       -3.09      3.09 o 
 -14   5   8        0.00        1.28      4.99 o 
 -13   5   8       11.93       16.36      6.24 o 
 -12   5   8      104.73      117.82      7.53 o 
 -11   5   8        5.62        6.87      3.92 o 
 -10   5   8       42.84       45.60      4.71 o 
  -9   5   8       20.64       20.66      3.71 o 
  -8   5   8        1.35        3.08      2.97 o 
  -7   5   8        1.66        0.25      2.85 o 
  -6   5   8        8.17        6.95      3.56 o 
  -5   5   8      443.95      464.42     19.06 o 
  -4   5   8      218.32      216.04     12.56 o 
  -3   5   8      232.91      242.36      8.35 o 
  -2   5   8      529.53      572.74     14.76 o 
  -1   5   8        9.11       10.45      2.85 o 
   0   5   8      254.65      260.94      9.00 o 
   1   5   8        2.77       -0.31      2.42 o 
   2   5   8       17.16       18.07      3.43 o 
   3   5   8        2.54        2.19      2.64 o 
   4   5   8       12.20       13.72      3.41 o 
   5   5   8      114.31      130.65     12.62 o 
   6   5   8       11.21        5.28      3.14 o 
   7   5   8        8.96        2.83      4.65 o 
   8   5   8        9.63       14.23      5.04 o 
   9   5   8        6.57        7.55      4.80 o 
  10   5   8       29.33       24.73      4.12 o 
  11   5   8       22.95       25.44      4.25 o 
  12   5   8        0.25        3.39      3.45 o 
  13   5   8        1.00        4.48      4.92 o 
 -13   6   8        1.01        1.35      3.71 o 
 -12   6   8       25.21       23.38      4.59 o 
 -11   6   8        7.52        6.92      5.53 o 
 -10   6   8       28.96       24.16      6.98 o 
  -9   6   8       23.78       22.39      6.60 o 
  -8   6   8        1.20        5.41      4.76 o 
  -7   6   8       17.70       14.55      5.68 o 
  -6   6   8       58.78       69.27      8.59 o 
  -5   6   8        3.34        6.22      5.02 o 
  -4   6   8        4.52        6.61      5.04 o 
  -3   6   8        3.22       10.73      5.32 o 
  -2   6   8      401.52      414.79     12.32 o 
  -1   6   8       51.41       56.14      6.14 o 
   0   6   8        0.04       -2.39      2.54 o 
   1   6   8      214.03      229.43      8.99 o 
   2   6   8       99.56      107.53      6.62 o 
   3   6   8       22.00       23.83      5.50 o 
   4   6   8        1.27        1.25      4.40 o 
   5   6   8        0.09        1.33      3.16 o 
   6   6   8       37.90       31.05      6.73 o 
   7   6   8        0.00        0.10      3.99 o 
   8   6   8        3.68        4.38      4.37 o 
   9   6   8        0.91        3.46      4.48 o 
  10   6   8        1.15        6.75      4.99 o 
  11   6   8        1.73        4.71      5.05 o 
 -11   7   8        1.13        7.71      5.65 o 
 -10   7   8        5.87        9.71      6.11 o 
  -9   7   8       16.01       14.00      6.43 o 
  -8   7   8        0.11        3.19      5.27 o 
  -7   7   8        0.09        1.46      5.16 o 
  -6   7   8        0.15        3.52      5.25 o 
  -5   7   8       41.62       36.10      7.34 o 
  -4   7   8       60.61       62.74      8.55 o 
  -3   7   8       82.58       71.48      8.87 o 
  -2   7   8      133.84      162.00     11.81 o 
  -1   7   8        6.51        8.34      3.29 o 
   0   7   8       19.79        9.45      3.44 o 
   1   7   8        0.95        2.80      2.97 o 
   2   7   8        6.51        7.05      3.33 o 
   3   7   8        0.70        5.02      3.33 o 
   4   7   8        1.51        4.20      3.33 o 
   5   7   8        1.54       -0.26      6.02 o 
   6   7   8        0.90       -0.54      4.11 o 
   7   7   8        4.10       12.22      5.25 o 
   8   7   8        2.36        6.95      4.95 o 
   9   7   8        0.29        1.53      4.40 o 
  -8   8   8        3.88        9.08      5.80 o 
  -7   8   8        0.04        1.34      5.26 o 
  -6   8   8        1.53        1.38      5.50 o 
  -5   8   8        0.01        1.66      5.65 o 
  -4   8   8        1.83        9.11      6.13 o 
  -3   8   8       19.38       29.97      7.39 o 
  -2   8   8       53.49       34.51      7.61 o 
  -1   8   8        4.27        5.06      5.96 o 
   0   8   8        6.40        4.52      3.46 o 
   1   8   8        0.14        1.64      3.27 o 
   2   8   8        3.73        5.07      3.43 o 
   3   8   8        0.07        5.31      3.69 o 
   4   8   8        8.07        4.98      3.83 o 
   5   8   8        2.38        4.93      4.71 o 
   6   8   8        1.02        3.12      4.71 o 
  -1   9   8        0.19        7.49      6.41 o 
   0   9   8        0.49        4.15      6.28 o 
 -17   1   9        1.10       -0.96      4.76 o 
 -16   1   9       43.89       38.00      4.54 o 
 -15   1   9        1.37       -1.69      2.34 o 
 -14   1   9       41.31       56.75      7.36 o 
 -13   1   9       60.19       48.44      3.34 o 
 -12   1   9       30.41       23.23      3.43 o 
 -11   1   9        0.18        0.81      1.96 o 
 -10   1   9        0.09       -1.01      1.81 o 
  -9   1   9      106.70      122.14      4.07 o 
  -8   1   9       39.07       34.16      2.28 o 
  -7   1   9       94.43       77.04      3.81 o 
  -6   1   9      382.75      353.18      7.60 o 
  -5   1   9        0.26       -1.19      1.60 o 
  -4   1   9      284.33      288.67      6.57 o 
  -3   1   9      107.71      101.02      3.81 o 
  -2   1   9      111.87      107.04      3.83 o 
  -1   1   9        5.50        4.42      1.59 o 
   0   1   9      195.99      196.67      5.19 o 
   1   1   9      392.73      372.50      9.41 o 
   2   1   9       31.17       23.37      3.37 o 
   3   1   9      105.22      110.37      5.36 o 
   4   1   9      237.19      231.86      7.61 o 
   5   1   9       11.92        9.55      2.02 o 
   6   1   9      334.07      314.43      6.02 o 
   7   1   9      130.61      143.50      6.51 o 
   8   1   9      113.20      115.05      3.31 o 
   9   1   9        0.94        0.30      1.34 o 
  10   1   9       20.31       16.95      2.09 o 
  11   1   9       10.26        9.62      2.02 o 
  12   1   9        1.34       -0.21      2.34 o 
  13   1   9        6.26        7.90      2.45 o 
  14   1   9       14.56        9.64      5.94 o 
  15   1   9        0.01       -3.27      3.27 o 
 -16   2   9        3.32        2.13      3.36 o 
 -15   2   9       76.59       67.87      4.29 o 
 -14   2   9        0.01        1.51      2.38 o 
 -13   2   9      239.03      263.65      7.30 o 
 -12   2   9      109.60      105.71      4.84 o 
 -11   2   9       10.83       13.41      2.23 o 
 -10   2   9      175.59      181.39      4.94 o 
  -9   2   9        7.91        8.39      1.80 o 
  -8   2   9       36.64       33.14      2.95 o 
  -7   2   9      225.71      187.14      6.94 o 
  -6   2   9      250.17      259.43      4.81 o 
  -5   2   9      166.15      152.40      4.56 o 
  -4   2   9        0.31       -0.53      1.20 o 
  -3   2   9     3438.96     3424.15     41.90 o 
  -2   2   9      197.62      201.33      4.31 o 
  -1   2   9        0.08       -1.19      1.19 o 
   0   2   9      146.61      133.95      3.31 o 
   1   2   9        0.47       -0.01      1.23 o 
   2   2   9       27.15       31.89      1.96 o 
   3   2   9       38.05       35.55      2.05 o 
   4   2   9      240.51      239.87      5.38 o 
   5   2   9      190.35      179.45      4.36 o 
   6   2   9       40.60       41.17      2.25 o 
   7   2   9      456.99      447.02      7.52 o 
   8   2   9        8.27        6.20      1.64 o 
   9   2   9      107.06      103.58      3.79 o 
  10   2   9       32.91       35.57      2.96 o 
  11   2   9        4.02        3.30      2.51 o 
  12   2   9        8.97        5.71      2.74 o 
  13   2   9       30.46       31.17      3.83 o 
  14   2   9       17.26       20.02      3.47 o 
 -16   3   9      104.94       89.46     10.78 o 
 -15   3   9        0.89       -2.97      3.78 o 
 -14   3   9       90.69      111.25      6.89 o 
 -13   3   9      157.45      160.06     10.98 o 
 -12   3   9       41.38       38.51      5.80 o 
 -11   3   9        6.01        4.77      2.90 o 
 -10   3   9        5.45        2.31      2.76 o 
  -9   3   9      135.20      147.42      5.02 o 
  -8   3   9      167.34      157.84      5.01 o 
  -7   3   9      137.40      124.72      4.50 o 
  -6   3   9      686.04      656.96     15.70 o 
  -5   3   9        3.23        1.85      1.27 o 
  -4   3   9      737.55      765.10     11.91 o 
  -3   3   9      315.52      349.40      8.06 o 
  -2   3   9      251.70      241.64      7.53 o 
  -1   3   9        0.14       -1.35      2.32 o 
   0   3   9      372.27      364.38     11.34 o 
   1   3   9      544.01      549.56     11.81 o 
   2   3   9      107.68       97.52      5.56 o 
   3   3   9      106.47      126.08      5.23 o 
   4   3   9      505.66      511.41     10.95 o 
   5   3   9       17.10       18.92      2.60 o 
   6   3   9      865.11      885.62     14.37 o 
   7   3   9      420.31      425.64     10.77 o 
   8   3   9      231.21      235.76      6.17 o 
   9   3   9        1.94        0.67      2.27 o 
  10   3   9       56.32       50.60      3.82 o 
  11   3   9        6.64        9.84      2.83 o 
  12   3   9        8.38        6.47      2.93 o 
  13   3   9        7.99        5.86      3.02 o 
  14   3   9       31.08       30.39      3.99 o 
 -15   4   9       52.61       47.65      7.40 o 
 -14   4   9        0.40       -0.34      4.70 o 
 -13   4   9       98.34       95.84      9.93 o 
 -12   4   9      102.27       92.09      6.58 o 
 -11   4   9        8.03        6.37      4.49 o 
 -10   4   9        0.05        3.45      3.00 o 
  -9   4   9        3.50        6.19      4.86 o 
  -8   4   9       24.10       24.92      3.89 o 
  -7   4   9       85.41       84.59      9.41 o 
  -6   4   9       29.18       26.41      4.42 o 
  -5   4   9       72.41       69.64      5.34 o 
  -4   4   9        4.81        5.48      2.02 o 
  -3   4   9     1670.29     1694.54     28.60 o 
  -2   4   9       14.83       21.78      5.79 o 
  -1   4   9        9.51       10.19      2.26 o 
   0   4   9        9.20       10.33      2.36 o 
   1   4   9       10.27        6.16      2.24 o 
   2   4   9       13.83       16.48      2.57 o 
   3   4   9        0.69        0.33      1.74 o 
   4   4   9       49.32       54.82      3.70 o 
   5   4   9       52.44       49.37      3.66 o 
   6   4   9        9.10       10.73      2.66 o 
   7   4   9      287.74      297.49      8.36 o 
   8   4   9       24.35       20.85      3.15 o 
   9   4   9       46.05       46.35      4.62 o 
  10   4   9        0.09       -0.87      2.91 o 
  11   4   9        0.21        0.36      3.30 o 
  12   4   9        9.08        2.28      2.81 o 
  13   4   9       51.93       48.67      4.44 o 
 -14   5   9       14.21       20.48      6.02 o 
 -13   5   9       28.97       31.72      4.95 o 
 -12   5   9        0.00        2.74      3.49 o 
 -11   5   9        5.47        5.80      3.59 o 
 -10   5   9       14.68       12.19      3.66 o 
  -9   5   9        5.83        5.01      3.23 o 
  -8   5   9       63.41       63.21      5.02 o 
  -7   5   9        0.21        3.74      3.02 o 
  -6   5   9       13.08       14.65      3.33 o 
  -5   5   9       26.93       23.02      3.51 o 
  -4   5   9      209.43      207.94      8.04 o 
  -3   5   9      109.30      111.97      6.12 o 
  -2   5   9       76.58       70.46      5.22 o 
  -1   5   9       27.60       42.48      4.25 o 
   0   5   9       25.00       17.85      3.44 o 
   1   5   9        0.16        0.29      2.41 o 
   2   5   9       16.39       17.68      4.92 o 
   3   5   9       23.84       24.10      4.01 o 
   4   5   9       62.21       66.72      5.59 o 
   5   5   9        1.49       -3.58      3.58 o 
   6   5   9      195.88      189.72      8.77 o 
   7   5   9      180.16      154.68      7.91 o 
   8   5   9       20.63       15.94      5.09 o 
   9   5   9        1.21        2.80      3.21 o 
  10   5   9        8.34        4.36      3.29 o 
  11   5   9        6.47        1.74      5.34 o 
  12   5   9        6.46        9.15      3.85 o 
 -12   6   9       19.18       14.73      4.26 o 
 -11   6   9        3.81        7.81      3.96 o 
 -10   6   9      101.10      124.03      9.75 o 
  -9   6   9        3.16        2.80      5.35 o 
  -8   6   9        0.84        5.08      5.22 o 
  -7   6   9        2.62        2.04      4.82 o 
  -6   6   9       18.31       18.77      5.95 o 
  -5   6   9        0.05        3.37      5.05 o 
  -4   6   9        1.43       -0.68      4.76 o 
  -3   6   9       83.44       65.62      8.67 o 
  -2   6   9       63.74       70.68      5.46 o 
  -1   6   9       34.98       32.66      4.33 o 
   0   6   9      135.47      169.68      7.89 o 
   1   6   9       26.39       21.76      4.01 o 
   2   6   9        0.06       -0.18      2.92 o 
   3   6   9        3.43        9.20      3.59 o 
   4   6   9       10.23       14.33      3.83 o 
   5   6   9        4.46        3.38      3.31 o 
   6   6   9        6.09        3.45      3.59 o 
   7   6   9       32.81       26.11      6.46 o 
   8   6   9       21.06       20.37      5.73 o 
   9   6   9        0.28       -0.56      4.35 o 
  10   6   9       11.00       15.81      5.83 o 
  11   6   9        1.02        0.06      4.50 o 
 -10   7   9        6.66        7.85      6.12 o 
  -9   7   9       35.67       34.04      7.79 o 
  -8   7   9        1.72        6.47      5.80 o 
  -7   7   9       14.78       17.34      6.64 o 
  -6   7   9       37.92       45.32      8.04 o 
  -5   7   9       42.10       48.21      8.15 o 
  -4   7   9       20.44       15.71      6.30 o 
  -3   7   9        8.94       13.33      6.13 o 
  -2   7   9       27.64       21.46      6.95 o 
  -1   7   9       19.29       21.41      4.00 o 
   0   7   9        2.93        7.16      3.31 o 
   1   7   9       61.57       71.86      8.06 o 
   2   7   9        4.07        7.31      3.49 o 
   3   7   9       59.99       71.66      8.68 o 
   4   7   9        0.17       -0.93      3.27 o 
   5   7   9        0.23        0.09      3.41 o 
   6   7   9        7.57        4.53      4.59 o 
   7   7   9       29.36       21.51      6.11 o 
   8   7   9        0.43        3.60      4.67 o 
  -7   8   9        0.08        1.27      5.66 o 
  -6   8   9       11.51       13.37      6.52 o 
  -5   8   9        4.20        4.61      5.54 o 
  -4   8   9        0.09        6.39      6.18 o 
  -3   8   9        0.00        9.66      6.56 o 
  -2   8   9       44.37       47.15      8.87 o 
  -1   8   9       13.20       15.14      7.20 o 
   0   8   9       32.40       41.16      5.28 o 
   1   8   9       11.93       13.07      4.01 o 
   2   8   9        2.80        6.19      3.93 o 
   3   8   9        0.01        4.80      3.80 o 
   4   8   9       16.87       19.06      4.72 o 
   5   8   9        8.21        6.73      5.15 o 
 -16   0  10       56.14       45.01      6.89 o 
 -15   0  10        9.39        1.58      4.44 o 
 -14   0  10      496.94      551.75     20.71 o 
 -13   0  10      183.27      196.99     11.62 o 
 -12   0  10      111.89      134.04      9.27 o 
 -11   0  10      267.73      282.72      8.16 o 
 -10   0  10      363.00      376.35      7.90 o 
  -9   0  10        0.09        0.04      1.57 o 
  -8   0  10       60.45       40.30      3.17 o 
  -7   0  10      642.64      717.25     19.50 o 
  -6   0  10      831.06      806.51     14.37 o 
  -5   0  10       96.14      108.28      4.24 o 
  -4   0  10     2666.82     2577.50     41.15 o 
  -3   0  10       79.27       85.43      3.97 o 
  -2   0  10     2668.46     2530.15     40.44 o 
  -1   0  10      944.84      917.35     15.96 o 
   0   0  10     1854.34     1791.65     29.23 o 
   1   0  10      306.21      290.63     18.13 o 
   2   0  10      362.86      379.22      9.43 o 
   3   0  10      797.17      779.64     16.82 o 
   4   0  10       61.34       54.12      3.86 o 
   5   0  10      237.57      242.61      8.20 o 
   6   0  10       19.91       17.92      2.31 o 
   7   0  10        0.22       -1.80      1.80 o 
   8   0  10       17.44       15.43      2.43 o 
   9   0  10      294.92      326.41      8.14 o 
  10   0  10      514.66      532.82     11.42 o 
  11   0  10      111.95      115.15      7.39 o 
  12   0  10      117.82      148.55      6.05 o 
  14   0  10        3.44        0.47      4.59 o 
 -16   1  10        0.24       -0.89      3.25 o 
 -15   1  10        0.04       -2.97      2.97 o 
 -14   1  10      188.42      221.50      6.81 o 
 -13   1  10      320.06      356.88      8.70 o 
 -12   1  10        0.98       -0.72      2.05 o 
 -11   1  10        0.77        1.89      2.05 o 
 -10   1  10      188.97      248.15      6.61 o 
  -9   1  10       28.47       10.92      1.87 o 
  -8   1  10      592.87      575.74      9.77 o 
  -7   1  10       20.81       10.38      1.82 o 
  -6   1  10       10.96        7.20      1.79 o 
  -5   1  10        1.74        1.77      1.91 o 
  -4   1  10       87.90       78.22      3.96 o 
  -3   1  10     2630.43     2509.69     40.45 o 
  -2   1  10      373.29      397.25      8.53 o 
  -1   1  10      958.30      908.36     16.24 o 
   0   1  10     1109.08     1074.01     22.69 o 
   1   1  10        5.06        4.58      2.22 o 
   2   1  10      985.86     1010.89     29.97 o 
   3   1  10        4.26        4.65      2.48 o 
   4   1  10      130.79      100.69     10.59 o 
   5   1  10      120.91      129.40      3.93 o 
   6   1  10      462.28      458.53      7.78 o 
   7   1  10       46.60       32.66      2.81 o 
   8   1  10        0.63       -0.77      1.69 o 
   9   1  10      122.37      135.13      4.37 o 
  10   1  10      146.69      164.53      4.77 o 
  11   1  10       53.29       59.09      3.08 o 
  12   1  10      171.67      194.61      5.97 o 
  13   1  10       45.47       45.57      4.07 o 
  14   1  10       10.25        8.91      3.63 o 
 -16   2  10        8.24        6.12      3.84 o 
 -15   2  10        4.89        3.27      2.57 o 
 -14   2  10      143.24      163.43      5.98 o 
 -13   2  10      106.28      113.88      5.28 o 
 -12   2  10       49.29       57.84      3.51 o 
 -11   2  10       53.01       72.91      4.34 o 
 -10   2  10       91.80      103.95      4.11 o 
  -9   2  10       49.67       31.80      2.33 o 
  -8   2  10       44.22       35.49      2.29 o 
  -7   2  10       34.25       39.37      2.66 o 
  -6   2  10      230.46      230.63      4.68 o 
  -5   2  10       42.77       42.92      2.07 o 
  -4   2  10      458.74      463.35      7.27 o 
  -3   2  10        0.04        5.16      1.46 o 
  -2   2  10     1531.56     1502.19     19.40 o 
  -1   2  10      365.97      356.23      6.96 o 
   0   2  10      625.49      633.76     10.18 o 
   1   2  10      123.10      121.18      5.10 o 
   2   2  10      192.65      200.80      4.41 o 
   3   2  10       48.21       50.43      2.29 o 
   4   2  10        2.27        1.10      1.47 o 
   5   2  10       46.05       49.18      2.54 o 
   6   2  10       12.83       10.62      1.76 o 
   7   2  10        3.57        3.69      1.64 o 
   8   2  10       34.40       33.34      2.31 o 
   9   2  10      117.40      136.42      4.32 o 
  10   2  10      157.41      164.73      5.58 o 
  11   2  10       98.65      102.36      5.62 o 
  12   2  10       58.44       69.68      8.53 o 
  13   2  10      164.79      187.78      9.18 o 
  14   2  10        1.36        0.68      2.74 o 
 -15   3  10        4.98        3.30      3.38 o 
 -14   3  10       59.17       75.53      5.75 o 
 -13   3  10        1.16        0.99      4.37 o 
 -12   3  10        3.41       -3.67      3.96 o 
 -11   3  10       45.94       39.91      4.32 o 
 -10   3  10       18.54       13.18      3.86 o 
  -9   3  10        3.23        1.93      1.90 o 
  -8   3  10       19.29       20.29      2.29 o 
  -7   3  10       53.28       51.63      3.27 o 
  -6   3  10       11.51       11.90      1.97 o 
  -5   3  10       25.07       19.60      1.82 o 
  -4   3  10      147.99      154.52      4.26 o 
  -3   3  10      318.28      315.22      7.87 o 
  -2   3  10      147.93      159.80      4.30 o 
  -1   3  10        3.79        0.40      1.78 o 
   0   3  10        5.37        2.63      1.75 o 
   1   3  10        9.65        7.78      1.98 o 
   2   3  10       50.53       60.46      3.65 o 
   3   3  10        7.67        7.96      2.27 o 
   4   3  10      289.33      266.15      7.39 o 
   5   3  10      201.24      215.93      7.22 o 
   6   3  10      195.29      202.86      7.31 o 
   7   3  10      425.23      404.10      8.35 o 
   8   3  10       53.22       54.94      3.36 o 
   9   3  10        1.61       -1.02      2.15 o 
  10   3  10        1.91        2.04      2.51 o 
  11   3  10       21.73       17.67      3.19 o 
  12   3  10       28.25       29.83      3.93 o 
  13   3  10       44.54       45.56      4.48 o 
 -14   4  10        0.68        2.20      4.97 o 
 -13   4  10       11.99       11.60      5.25 o 
 -12   4  10        0.04        3.41      3.40 o 
 -11   4  10        1.02       -2.99      3.06 o 
 -10   4  10        3.14        1.71      3.17 o 
  -9   4  10      188.75      179.80      7.88 o 
  -8   4  10       30.21       28.04      3.95 o 
  -7   4  10      183.68      184.83      7.80 o 
  -6   4  10       13.08       10.00      3.12 o 
  -5   4  10        1.25        0.68      2.84 o 
  -4   4  10      151.09      171.25      8.09 o 
  -3   4  10      125.57      135.38      5.32 o 
  -2   4  10      331.16      339.43      8.33 o 
  -1   4  10       40.14       45.13      6.21 o 
   0   4  10        1.55        1.17      2.11 o 
   1   4  10       10.08        6.27      2.25 o 
   2   4  10       22.38       28.56      2.50 o 
   3   4  10      262.12      270.51      8.33 o 
   4   4  10      133.96      130.04      5.69 o 
   5   4  10       21.43       19.05      3.01 o 
   6   4  10      110.23      115.58      6.55 o 
   7   4  10       11.57       15.93      3.04 o 
   8   4  10       40.08       46.87      3.94 o 
   9   4  10        9.13        7.68      3.47 o 
  10   4  10        1.24        0.75      2.98 o 
  11   4  10       47.76       47.30      4.17 o 
  12   4  10        3.05        1.75      2.88 o 
 -13   5  10       29.04       38.71      5.12 o 
 -12   5  10       12.67       12.40      4.02 o 
 -11   5  10       42.46       32.54      6.60 o 
 -10   5  10       81.99       73.50      5.80 o 
  -9   5  10        4.37        7.51      3.43 o 
  -8   5  10       15.28       14.83      6.36 o 
  -7   5  10       74.56       97.41      6.46 o 
  -6   5  10        6.16        7.13      3.26 o 
  -5   5  10       22.90       28.09      5.91 o 
  -4   5  10       31.94       32.76      4.04 o 
  -3   5  10        4.19        2.42      2.18 o 
  -2   5  10       16.88       15.88      2.59 o 
  -1   5  10      167.03      177.90      6.16 o 
   0   5  10      185.12      209.27      6.69 o 
   1   5  10       22.01       23.40      3.98 o 
   2   5  10       17.00       19.03      4.43 o 
   3   5  10        2.52        8.53      2.55 o 
   4   5  10      139.30      146.21      8.86 o 
   5   5  10      109.52      133.54      6.10 o 
   6   5  10       16.89       22.51      3.36 o 
   7   5  10      325.94      337.27     15.57 o 
   8   5  10       95.00       94.64      6.65 o 
   9   5  10       15.92       17.64      3.90 o 
  10   5  10       12.44       16.14      3.93 o 
  11   5  10        5.23        5.60      5.26 o 
 -12   6  10       13.37       12.51      4.09 o 
 -11   6  10        5.48        6.01      3.85 o 
 -10   6  10       11.43        8.81      3.87 o 
  -9   6  10       80.83       89.07      6.95 o 
  -8   6  10       13.07       18.21      6.52 o 
  -7   6  10       64.09       68.72      8.87 o 
  -6   6  10       31.83       36.55      7.42 o 
  -5   6  10        0.05        1.75      5.37 o 
  -4   6  10      115.89      117.66     10.85 o 
  -3   6  10       92.29       87.92      9.83 o 
  -2   6  10       28.76       27.89      4.16 o 
  -1   6  10       18.83       20.41      3.94 o 
   0   6  10       20.74       12.08      3.59 o 
   1   6  10        5.19        4.20      3.27 o 
   2   6  10        1.25        5.98      3.39 o 
   3   6  10      157.80      159.11     13.41 o 
   4   6  10       62.62       59.55      5.94 o 
   5   6  10       19.85       27.12      4.65 o 
   6   6  10       35.17       35.87      5.52 o 
   7   6  10        3.45        4.28      4.84 o 
   8   6  10        6.77       14.32      5.77 o 
   9   6  10        2.33        1.55      4.82 o 
  10   6  10       12.66       15.39      6.08 o 
 -10   7  10        5.80       14.69      6.65 o 
  -9   7  10        1.97        8.50      6.04 o 
  -8   7  10        1.20        1.12      5.62 o 
  -7   7  10        4.98       16.31      6.87 o 
  -6   7  10        0.41       -4.09      5.13 o 
  -5   7  10       15.05       20.47      6.98 o 
  -4   7  10        6.74       11.57      6.56 o 
  -3   7  10       10.14        8.93      6.25 o 
  -2   7  10        3.21        5.77      6.26 o 
  -1   7  10       19.78       15.49      3.81 o 
   0   7  10       17.77       16.86      4.65 o 
   1   7  10        5.51        1.06      3.07 o 
   2   7  10        2.69        1.47      7.22 o 
   3   7  10        1.89        3.66      4.94 o 
   4   7  10       13.38       15.42      5.40 o 
   5   7  10       21.52       17.26      4.50 o 
   6   7  10        3.75        5.66      5.12 o 
   7   7  10       34.86       30.16      7.02 o 
   8   7  10       32.30       27.90      6.57 o 
  -6   8  10        0.71        3.09      5.84 o 
  -5   8  10        0.29        4.38      6.28 o 
  -4   8  10        4.61        8.17      6.76 o 
  -3   8  10        9.67       12.75      7.22 o 
  -2   8  10        0.35        8.37      6.78 o 
  -1   8  10        9.38        9.69      6.83 o 
   0   8  10        6.71       -0.48      6.34 o 
   1   8  10        5.79        6.58      3.93 o 
   2   8  10        2.09        2.09      3.55 o 
   3   8  10       10.84        6.14      4.11 o 
   4   8  10        2.29        4.71      4.11 o 
 -16   1  11        0.01       -1.73      3.05 o 
 -15   1  11        0.23       -3.09      3.09 o 
 -14   1  11       46.82       43.22      3.33 o 
 -13   1  11        4.08        5.20      2.45 o 
 -12   1  11        9.06        3.69      2.36 o 
 -11   1  11       52.03       51.48      3.21 o 
 -10   1  11       23.35       16.21      2.39 o 
  -9   1  11       30.68       21.67      2.20 o 
  -8   1  11        1.39       -0.23      1.65 o 
  -7   1  11      163.65      163.01      4.07 o 
  -6   1  11        3.56        0.09      1.45 o 
  -5   1  11      154.96      151.32      4.95 o 
  -4   1  11       99.76       90.93      3.94 o 
  -3   1  11        2.26        7.88      1.93 o 
  -2   1  11      296.61      305.20      7.46 o 
  -1   1  11      244.54      232.00      6.75 o 
   0   1  11       45.99       40.17      2.92 o 
   1   1  11       10.02        7.00      2.41 o 
   2   1  11       31.82       21.52      2.36 o 
   3   1  11      193.09      170.74      4.30 o 
   4   1  11        7.45        2.93      1.57 o 
   5   1  11       26.03       19.40      1.97 o 
   6   1  11       10.25       12.00      1.86 o 
   7   1  11       36.29       30.16      2.32 o 
   8   1  11       44.80       41.47      2.63 o 
   9   1  11        4.98        3.07      1.96 o 
  10   1  11        3.78        2.74      1.90 o 
  11   1  11        0.02       -1.86      1.86 o 
  12   1  11        0.00       -0.09      2.29 o 
  13   1  11        7.26        1.45      2.87 o 
 -15   2  11       45.63       42.56      3.68 o 
 -14   2  11        3.81        3.44      2.45 o 
 -13   2  11       94.89       91.27      6.40 o 
 -12   2  11        4.11       -2.23      2.23 o 
 -11   2  11      184.47      200.27      6.20 o 
 -10   2  11      322.59      304.52      6.64 o 
  -9   2  11        0.12       -1.76      1.76 o 
  -8   2  11      447.97      492.90      8.90 o 
  -7   2  11       35.20       34.21      2.34 o 
  -6   2  11        0.67        0.43      1.39 o 
  -5   2  11      236.93      241.01      7.48 o 
  -4   2  11        1.95       -1.69      1.69 o 
  -3   2  11      258.97      283.37      5.41 o 
  -2   2  11      194.76      203.78      4.20 o 
  -1   2  11      760.42      744.51     10.71 o 
   0   2  11      423.27      398.71      7.38 o 
   1   2  11        3.45        0.96      1.74 o 
   2   2  11      773.35      711.76     14.63 o 
   3   2  11       16.45       16.60      1.83 o 
   4   2  11        7.78        4.23      1.55 o 
   5   2  11        0.49        0.37      1.52 o 
   6   2  11      195.84      189.01      5.34 o 
   7   2  11        4.73        0.64      1.71 o 
   8   2  11        5.49        3.61      1.75 o 
   9   2  11      207.92      242.60      5.62 o 
  10   2  11       44.10       41.48      3.30 o 
  11   2  11        0.03       -1.60      3.03 o 
  12   2  11      125.53      145.35      6.79 o 
  13   2  11        3.88        2.36      2.92 o 
 -15   3  11        0.44       -3.17      3.17 o 
 -14   3  11       75.18       81.54     13.99 o 
 -13   3  11       14.51       14.71      5.10 o 
 -12   3  11        4.69       -3.88      3.88 o 
 -11   3  11      124.07      137.23      7.21 o 
 -10   3  11       46.62       40.40      4.41 o 
  -9   3  11       58.37       55.68      4.58 o 
  -8   3  11       11.00       12.07      2.19 o 
  -7   3  11      315.42      342.61      7.95 o 
  -6   3  11       10.76       10.80      2.05 o 
  -5   3  11      264.75      260.18      5.66 o 
  -4   3  11       94.35       96.80      3.71 o 
  -3   3  11       24.79       28.86      2.14 o 
  -2   3  11      664.32      700.21     14.17 o 
  -1   3  11      605.73      607.15     12.88 o 
   0   3  11       65.36       54.30      4.43 o 
   1   3  11       16.86       10.32      2.15 o 
   2   3  11       85.47       70.80      6.67 o 
   3   3  11      382.60      366.44      9.12 o 
   4   3  11       31.72       26.34      3.01 o 
   5   3  11       33.57       27.42      3.16 o 
   6   3  11        6.36        0.81      1.99 o 
   7   3  11      106.88      101.12      4.53 o 
   8   3  11      149.21      158.16      7.46 o 
   9   3  11       13.68       18.96      2.72 o 
  10   3  11        9.98        8.56      3.42 o 
  11   3  11        0.24       -1.63      2.69 o 
  12   3  11        0.29        3.88      3.99 o 
  13   3  11       17.71       15.91      4.26 o 
 -14   4  11        0.07       -0.06      4.79 o 
 -13   4  11       84.94       74.78      8.18 o 
 -12   4  11        0.01       -4.41      4.41 o 
 -11   4  11       37.89       28.97      4.76 o 
 -10   4  11      194.53      198.53      8.71 o 
  -9   4  11        4.07        6.41      3.36 o 
  -8   4  11      114.61      128.77      7.13 o 
  -7   4  11       12.30       14.05      3.59 o 
  -6   4  11        0.39       -2.87      2.87 o 
  -5   4  11       48.13       43.12      5.25 o 
  -4   4  11       24.68       24.76      2.80 o 
  -3   4  11      118.62      136.61      5.37 o 
  -2   4  11      179.41      187.31      6.25 o 
  -1   4  11      311.73      305.10      8.02 o 
   0   4  11      307.43      299.70      7.99 o 
   1   4  11        3.14        0.59      2.00 o 
   2   4  11      306.39      294.47      8.24 o 
   3   4  11        0.88        1.15      2.44 o 
   4   4  11        0.01       -1.23      2.34 o 
   5   4  11        8.23        5.26      2.76 o 
   6   4  11       72.69       65.10      4.43 o 
   7   4  11       10.46        6.27      2.84 o 
   8   4  11       14.14       11.35      2.95 o 
   9   4  11       76.43       84.93      7.94 o 
  10   4  11       24.74       24.51      4.33 o 
  11   4  11        2.21        1.97      2.89 o 
  12   4  11       87.59       97.97      9.79 o 
 -13   5  11        1.12       -2.84      4.67 o 
 -12   5  11        9.35       10.21      4.04 o 
 -11   5  11       14.57       14.38      4.11 o 
 -10   5  11        6.86        5.30      5.29 o 
  -9   5  11        5.38        8.57      3.71 o 
  -8   5  11       14.80       21.22      4.01 o 
  -7   5  11       14.41       12.79      3.68 o 
  -6   5  11        0.12       -0.58      3.12 o 
  -5   5  11        3.52        3.92      3.27 o 
  -4   5  11       30.45       31.63      4.80 o 
  -3   5  11       18.83       22.52      2.89 o 
  -2   5  11       97.75       97.31      5.65 o 
  -1   5  11      119.52      125.63      7.82 o 
   0   5  11        1.08        3.21      2.34 o 
   1   5  11        1.42        1.46      2.38 o 
   2   5  11       15.45       12.98      2.80 o 
   3   5  11       26.87       21.29      3.34 o 
   4   5  11       32.56       26.69      3.46 o 
   5   5  11        2.86        3.00      2.67 o 
   6   5  11      184.90      188.29     12.18 o 
   7   5  11       15.58       17.83      4.77 o 
   8   5  11       60.97       65.78      7.42 o 
   9   5  11        4.78        6.35      3.45 o 
  10   5  11        4.93        9.11      3.81 o 
  11   5  11        1.43        1.83      5.02 o 
 -11   6  11        7.48       15.45      4.30 o 
 -10   6  11        6.82        2.49      3.69 o 
  -9   6  11       14.73       12.51      4.18 o 
  -8   6  11        5.56        4.83      3.77 o 
  -7   6  11        2.63        6.04      3.67 o 
  -6   6  11        0.20        2.85      5.82 o 
  -5   6  11        3.41        2.20      5.90 o 
  -4   6  11       18.58       22.71      7.01 o 
  -3   6  11        0.48        1.57      5.55 o 
  -2   6  11       18.84       16.80      3.80 o 
  -1   6  11        2.57        0.34      2.88 o 
   0   6  11       40.24       30.58      4.63 o 
   1   6  11       16.53       16.07      3.95 o 
   2   6  11        0.87       -0.63      3.18 o 
   3   6  11       13.35       11.03      3.92 o 
   4   6  11       10.50        6.54      3.75 o 
   5   6  11       12.95       13.02      5.41 o 
   6   6  11        0.01       -0.87      3.55 o 
   7   6  11        7.68        2.78      4.90 o 
   8   6  11        4.95        7.21      4.99 o 
   9   6  11        0.03       -4.01      4.28 o 
  -9   7  11        0.01       -3.72      5.83 o 
  -8   7  11        6.41        6.37      6.19 o 
  -7   7  11        5.79       16.40      7.08 o 
  -6   7  11        1.01        1.72      6.02 o 
  -5   7  11        8.65       11.69      7.00 o 
  -4   7  11       64.53       71.67      9.97 o 
  -3   7  11        1.61        2.70      6.39 o 
  -2   7  11        1.20       -4.41      5.94 o 
  -1   7  11        3.53        6.31      6.73 o 
   0   7  11        0.58       -0.89      2.99 o 
   1   7  11        0.00        0.95      3.44 o 
   2   7  11        0.06        1.18      3.39 o 
   3   7  11        2.07        0.94      5.24 o 
   4   7  11       14.11        4.87      4.02 o 
   5   7  11       11.48        8.50      4.39 o 
   6   7  11      136.99      130.34     11.32 o 
   7   7  11        2.85        3.02      4.94 o 
  -4   8  11        2.63        4.43      6.76 o 
  -3   8  11        2.54        5.27      6.83 o 
  -2   8  11        0.16        0.76      6.17 o 
  -1   8  11        3.55        7.31      6.84 o 
   0   8  11        3.43       -0.77      6.91 o 
   1   8  11        1.88        7.33      4.72 o 
   2   8  11        4.20       10.51      4.22 o 
 -15   0  12       59.87       56.05      7.27 o 
 -14   0  12       43.75       23.46      5.35 o 
 -13   0  12        0.15       -3.06      4.13 o 
 -12   0  12      178.91      201.52     11.59 o 
 -11   0  12      327.27      285.22     13.37 o 
 -10   0  12        0.70        2.62      3.68 o 
  -9   0  12       16.68        5.68      3.85 o 
  -8   0  12       53.77       54.24      7.31 o 
  -7   0  12      438.71      488.52      9.80 o 
  -6   0  12      158.31      149.41      4.90 o 
  -5   0  12      183.04      189.74      5.50 o 
  -4   0  12       99.66      120.50     10.03 o 
  -3   0  12     2028.91     2018.35     32.99 o 
  -2   0  12     2644.69     2661.00     42.80 o 
  -1   0  12        5.89       -2.54      8.49 o 
   0   0  12       32.01       32.37      6.46 o 
   1   0  12      211.87      183.72      5.52 o 
   2   0  12       53.99       56.34      3.46 o 
   3   0  12      683.14      648.10     17.28 o 
   4   0  12       21.70       10.56      5.03 o 
   5   0  12      995.16      996.81     24.88 o 
   6   0  12       16.12       19.37      3.54 o 
   7   0  12       66.86       64.76      3.98 o 
   8   0  12      553.88      630.76     25.08 o 
   9   0  12        0.01       -0.45      2.62 o 
  10   0  12        4.58        1.80      2.26 o 
  11   0  12       13.61        3.57      3.51 o 
  12   0  12       39.10       21.76      4.20 o 
  13   0  12       24.75       28.94      6.37 o 
 -15   1  12       26.67       22.56      4.06 o 
 -14   1  12       23.66       21.58      3.76 o 
 -13   1  12       17.33       21.78      2.84 o 
 -12   1  12        0.07       -2.45      2.45 o 
 -11   1  12      187.26      184.05      5.98 o 
 -10   1  12       51.75       54.75      3.49 o 
  -9   1  12       45.08       27.51      2.39 o 
  -8   1  12      546.14      590.80      9.09 o 
  -7   1  12       50.91       63.08      2.90 o 
  -6   1  12      188.52      168.87      4.25 o 
  -5   1  12       70.83       70.17      2.99 o 
  -4   1  12      323.75      336.00      6.21 o 
  -3   1  12     2530.86     2588.10     32.51 o 
  -2   1  12      311.45      306.02      5.93 o 
  -1   1  12      271.41      261.41      7.33 o 
   0   1  12      186.38      176.53      4.86 o 
   1   1  12      132.04      114.64      3.75 o 
   2   1  12      562.17      508.04      8.13 o 
   3   1  12      195.19      159.75      5.87 o 
   4   1  12       20.76       13.09      1.85 o 
   5   1  12      197.09      210.80      6.02 o 
   6   1  12      167.54      169.51      4.66 o 
   7   1  12      101.21      108.14      5.46 o 
   8   1  12      239.76      244.30      5.86 o 
   9   1  12        3.30        5.11      1.94 o 
  10   1  12       41.49       38.24      2.81 o 
  11   1  12        7.43        3.82      2.21 o 
  12   1  12        0.23       -2.06      2.06 o 
  13   1  12       14.84        5.59      2.99 o 
 -15   2  12        4.67        2.71      2.50 o 
 -14   2  12        4.27        0.85      2.48 o 
 -13   2  12        0.23        1.89      2.41 o 
 -12   2  12        3.32        0.59      2.40 o 
 -11   2  12       95.52       81.89      4.74 o 
 -10   2  12        0.78        1.48      2.16 o 
  -9   2  12      102.17       87.52      4.01 o 
  -8   2  12       12.53       11.07      2.07 o 
  -7   2  12      161.01      183.71      5.99 o 
  -6   2  12       69.48       62.74      3.26 o 
  -5   2  12        1.30       -0.73      1.46 o 
  -4   2  12        1.79        1.35      1.44 o 
  -3   2  12      846.99      866.81     11.20 o 
  -2   2  12      828.68      857.03     14.92 o 
  -1   2  12        1.55       -3.16      3.51 o 
   0   2  12        9.41        8.94      1.89 o 
   1   2  12       27.95       21.44      1.93 o 
   2   2  12       73.88       86.49      3.41 o 
   3   2  12      368.54      361.51     10.36 o 
   4   2  12        3.15        2.36      1.64 o 
   5   2  12      219.05      224.61      5.18 o 
   6   2  12        1.48        0.40      1.72 o 
   7   2  12       40.80       39.43      2.53 o 
   8   2  12      124.54      154.11      6.01 o 
   9   2  12        4.09        6.22      1.94 o 
  10   2  12        2.85        2.97      2.33 o 
  11   2  12       26.72       20.69      3.19 o 
  12   2  12       47.42       37.20      4.18 o 
 -14   3  12        8.80        9.39      3.59 o 
 -13   3  12        0.01       -0.84      4.58 o 
 -12   3  12        0.81        0.97      4.29 o 
 -11   3  12        0.44       -3.65      3.65 o 
 -10   3  12       30.33       29.68      4.27 o 
  -9   3  12      106.71      117.03      4.98 o 
  -8   3  12        2.66        2.79      2.02 o 
  -7   3  12        3.66        3.88      2.03 o 
  -6   3  12        3.60        0.59      2.91 o 
  -5   3  12       14.61       14.24      3.49 o 
  -4   3  12       10.63       12.82      1.91 o 
  -3   3  12      664.86      687.51     16.45 o 
  -2   3  12      103.35       99.31      3.92 o 
  -1   3  12       26.13       23.95      1.95 o 
   0   3  12       12.61       13.54      2.25 o 
   1   3  12       14.71       12.90      2.20 o 
   2   3  12        0.10        2.65      2.35 o 
   3   3  12      131.18      115.36     13.77 o 
   4   3  12      110.60       99.19      5.26 o 
   5   3  12        9.16        8.15      2.61 o 
   6   3  12       90.58       89.98      4.33 o 
   7   3  12        5.05        8.21      2.31 o 
   8   3  12       51.66       51.89      3.42 o 
   9   3  12        3.27       -0.60      2.29 o 
  10   3  12       16.18       12.36      2.76 o 
  11   3  12        4.89        4.76      3.07 o 
  12   3  12        6.16        3.17      3.01 o 
 -13   4  12        7.46       11.46      5.21 o 
 -12   4  12      119.88      137.16     10.93 o 
 -11   4  12        7.89        5.09      4.42 o 
 -10   4  12        0.43       -3.18      3.18 o 
  -9   4  12      165.02      163.68      8.04 o 
  -8   4  12        0.04       -2.93      3.05 o 
  -7   4  12        0.76       -5.71      5.71 o 
  -6   4  12       12.15       11.67      3.54 o 
  -5   4  12      122.70      120.68      7.01 o 
  -4   4  12      188.21      216.20     16.02 o 
  -3   4  12       20.51       25.22      3.04 o 
  -2   4  12        0.06       -2.06      2.51 o 
  -1   4  12       33.82       33.56      3.25 o 
   0   4  12        0.01        0.31      2.02 o 
   1   4  12       11.03       11.40      2.33 o 
   2   4  12       42.47       45.40      3.82 o 
   3   4  12       61.80       60.46      5.03 o 
   4   4  12        8.99        9.10      2.80 o 
   5   4  12       31.81       25.38      3.42 o 
   6   4  12        4.29        5.28      2.81 o 
   7   4  12        6.08        3.62      2.77 o 
   8   4  12       17.21       15.64      3.34 o 
   9   4  12       18.13       21.82      6.19 o 
  10   4  12        0.18       -2.93      2.93 o 
  11   4  12       27.35       29.30      6.51 o 
 -12   5  12        2.36        8.40      6.21 o 
 -11   5  12       14.70       15.59      4.28 o 
 -10   5  12        4.10        5.89      6.77 o 
  -9   5  12       44.44       43.53      5.16 o 
  -8   5  12      120.30      125.62     10.82 o 
  -7   5  12        2.24        1.55      3.32 o 
  -6   5  12       19.77       14.26      3.72 o 
  -5   5  12       32.30       34.10      4.43 o 
  -4   5  12        7.20        6.82      3.49 o 
  -3   5  12       58.09       50.62      4.89 o 
  -2   5  12       11.84        5.39      2.59 o 
  -1   5  12      105.81      134.76      9.39 o 
   0   5  12        8.76        4.37      2.79 o 
   1   5  12       67.28       68.91      4.02 o 
   2   5  12       62.80       68.05      4.00 o 
   3   5  12       51.10       44.06      4.07 o 
   4   5  12       65.74       71.64      7.44 o 
   5   5  12        0.02        1.92      2.78 o 
   6   5  12       36.88       39.34      4.01 o 
   7   5  12       20.13       18.10      3.50 o 
   8   5  12        4.99        3.90      3.03 o 
   9   5  12        2.46        5.10      3.45 o 
  10   5  12        2.02        1.52      4.71 o 
 -10   6  12        0.04        0.12      3.79 o 
  -9   6  12       29.58       27.74      4.90 o 
  -8   6  12        0.31       -2.76      3.58 o 
  -7   6  12        3.46        1.06      3.67 o 
  -6   6  12        3.44        0.01      3.54 o 
  -5   6  12       44.37       37.17      4.82 o 
  -4   6  12       85.12       75.78      9.82 o 
  -3   6  12       11.11        5.45      6.25 o 
  -2   6  12       21.63       21.95      7.19 o 
  -1   6  12       19.89       21.98      4.21 o 
   0   6  12        0.91        0.63      4.08 o 
   1   6  12        0.11        0.22      4.67 o 
   2   6  12        2.65       -0.11      3.31 o 
   3   6  12        4.90       -0.19      4.43 o 
   4   6  12       10.87       10.41      4.15 o 
   5   6  12       35.00       30.08      5.28 o 
   6   6  12        1.57        2.62      4.60 o 
   7   6  12        0.07        1.81      4.74 o 
   8   6  12       22.92       19.90      4.34 o 
  -8   7  12       18.95       23.79      7.85 o 
  -7   7  12        0.02       -1.85      6.02 o 
  -6   7  12        2.78       10.93      6.85 o 
  -5   7  12        0.01        3.94      6.50 o 
  -4   7  12        2.02        0.48      6.34 o 
  -3   7  12        2.01        6.11      6.78 o 
  -2   7  12        0.20       -1.33      6.35 o 
  -1   7  12       10.37       16.23      7.50 o 
   0   7  12        2.55        4.81      3.80 o 
   1   7  12        5.88        1.81      5.14 o 
   2   7  12        5.76        4.92      3.85 o 
   3   7  12        4.47        0.14      3.67 o 
   4   7  12        1.82       -2.71      8.07 o 
   5   7  12        5.76        1.87      4.35 o 
 -15   1  13       10.31        5.05      3.33 o 
 -14   1  13        0.01       -1.45      3.19 o 
 -13   1  13        4.55        7.16      3.35 o 
 -12   1  13       75.13       71.12      4.74 o 
 -11   1  13        0.21       -2.13      2.13 o 
 -10   1  13       17.68       21.24      2.87 o 
  -9   1  13       65.03       60.49      4.26 o 
  -8   1  13        0.18       -1.74      1.82 o 
  -7   1  13        2.89        2.80      1.88 o 
  -6   1  13        1.21       -1.54      1.54 o 
  -5   1  13      142.45      140.02      4.04 o 
  -4   1  13        1.66        1.32      1.57 o 
  -3   1  13        0.04        1.04      1.57 o 
  -2   1  13      222.26      225.02      4.91 o 
  -1   1  13       11.94        9.12      2.30 o 
   0   1  13       81.83       69.12      2.94 o 
   1   1  13       46.24       45.57      2.37 o 
   2   1  13        2.14        4.30      1.67 o 
   3   1  13        0.39        2.10      1.66 o 
   4   1  13        0.19        1.75      1.75 o 
   5   1  13       32.24       30.53      2.38 o 
   6   1  13        5.82        4.08      1.85 o 
   7   1  13       10.99        7.37      1.97 o 
   8   1  13       13.21        9.26      2.02 o 
   9   1  13        0.79       -1.77      1.82 o 
  10   1  13       32.14       26.75      2.71 o 
  11   1  13        0.02       -1.53      2.05 o 
  12   1  13        0.00       -2.06      2.06 o 
 -14   2  13        1.10       -1.48      2.39 o 
 -13   2  13      170.67      199.58      8.28 o 
 -12   2  13        1.67        2.10      2.41 o 
 -11   2  13       46.96       45.84      3.40 o 
 -10   2  13        4.56        3.86      2.34 o 
  -9   2  13      191.10      210.62      6.83 o 
  -8   2  13      129.06      125.02      4.60 o 
  -7   2  13       19.83       20.45      2.31 o 
  -6   2  13      266.83      273.64      5.67 o 
  -5   2  13      156.61      170.74      4.03 o 
  -4   2  13       93.60       94.26      3.26 o 
  -3   2  13      445.28      435.52      8.87 o 
  -2   2  13       68.59       53.12      2.54 o 
  -1   2  13       21.19       21.38      2.03 o 
   0   2  13        0.27       -1.85      1.93 o 
   1   2  13      249.50      255.44      8.03 o 
   2   2  13       56.85       76.18      3.45 o 
   3   2  13      191.91      184.37      6.69 o 
   4   2  13      346.78      358.51     10.30 o 
   5   2  13       52.40       40.73      2.55 o 
   6   2  13        2.23        1.32      1.73 o 
   7   2  13       77.07       86.57      3.81 o 
   8   2  13        0.34       -0.51      1.81 o 
   9   2  13        9.22        8.51      2.51 o 
  10   2  13        2.40       -0.61      2.42 o 
  11   2  13       22.39       20.67      3.07 o 
  12   2  13        0.16       -1.34      2.85 o 
 -14   3  13        0.26        0.66      4.46 o 
 -13   3  13        4.57        6.85      4.91 o 
 -12   3  13      170.57      206.50     12.41 o 
 -11   3  13        2.18       -2.54      4.11 o 
 -10   3  13       19.09       23.15      6.26 o 
  -9   3  13      112.63      119.34      7.07 o 
  -8   3  13        0.14        0.37      2.55 o 
  -7   3  13        0.11       -1.61      2.02 o 
  -6   3  13        4.89        1.82      2.04 o 
  -5   3  13      261.86      270.14     14.56 o 
  -4   3  13        7.41        5.24      1.87 o 
  -3   3  13       17.82       17.35      1.97 o 
  -2   3  13      418.70      447.72      7.69 o 
  -1   3  13       18.07       18.77      2.24 o 
   0   3  13      157.12      144.02      4.68 o 
   1   3  13       75.39       83.93      3.85 o 
   2   3  13        1.33       -2.11      2.30 o 
   3   3  13        0.67       -0.50      2.32 o 
   4   3  13        1.60        0.56      2.45 o 
   5   3  13       76.78       83.06      4.29 o 
   6   3  13       17.33       15.01      2.46 o 
   7   3  13        6.54        6.26      2.34 o 
   8   3  13       18.55       14.61      2.69 o 
   9   3  13        2.42        0.07      2.38 o 
  10   3  13       92.50       96.26      8.14 o 
  11   3  13        1.73       -1.70      2.91 o 
 -13   4  13      102.87      138.07     11.28 o 
 -12   4  13        1.29        7.73      5.02 o 
 -11   4  13       37.97       40.91      5.20 o 
 -10   4  13       17.97       13.45      4.06 o 
  -9   4  13       76.26       79.74      6.59 o 
  -8   4  13       52.55       39.23      5.28 o 
  -7   4  13        8.84        3.34      3.39 o 
  -6   4  13       51.78       41.28      4.70 o 
  -5   4  13       63.09       72.82      6.25 o 
  -4   4  13       47.04       44.88      4.76 o 
  -3   4  13      286.99      301.26     12.97 o 
  -2   4  13       29.30       27.94      3.30 o 
  -1   4  13       11.74        9.68      2.39 o 
   0   4  13        0.12       -2.00      2.00 o 
   1   4  13       77.20       72.20      4.94 o 
   2   4  13       15.38       25.51      3.41 o 
   3   4  13      146.50      125.64      5.93 o 
   4   4  13      118.75      120.86     10.31 o 
   5   4  13       54.14       54.73      4.73 o 
   6   4  13        0.74       -2.48      2.48 o 
   7   4  13       22.85       22.04      5.18 o 
   8   4  13        0.24       -2.34      2.88 o 
   9   4  13        2.08        1.96      4.10 o 
  10   4  13        2.84        3.38      3.04 o 
 -11   5  13        0.75        3.75      6.84 o 
 -10   5  13        2.03        5.33      3.86 o 
  -9   5  13        0.21       -0.31      3.58 o 
  -8   5  13        0.17       -0.10      3.57 o 
  -7   5  13       16.93       19.23      6.72 o 
  -6   5  13        3.96        6.35      3.70 o 
  -5   5  13        7.54        4.64      3.69 o 
  -4   5  13       13.02        9.50      7.15 o 
  -3   5  13       71.96       92.86     10.36 o 
  -2   5  13       12.30       14.27      3.03 o 
  -1   5  13        4.02       -0.76      2.55 o 
   0   5  13        4.13        1.53      2.36 o 
   1   5  13        0.36       -2.09      2.09 o 
   2   5  13        0.46       -1.72      2.67 o 
   3   5  13        8.53       11.30      3.13 o 
   4   5  13        0.97       -1.40      2.78 o 
   5   5  13       14.99       10.89      3.32 o 
   6   5  13        5.87        0.80      3.29 o 
   7   5  13       13.03       16.33      3.52 o 
   8   5  13        0.51        0.92      3.87 o 
   9   5  13        1.49       -1.82      3.37 o 
  -9   6  13        0.92        2.87      4.00 o 
  -8   6  13        0.20       -3.06      3.65 o 
  -7   6  13        1.01        1.66      3.84 o 
  -6   6  13       13.70       13.98      4.24 o 
  -5   6  13        1.21        1.48      3.73 o 
  -4   6  13        0.18       -2.91      3.59 o 
  -3   6  13       36.71       30.63      4.79 o 
  -2   6  13        1.16       -3.64      3.64 o 
  -1   6  13        0.23       -2.64      2.64 o 
   0   6  13        0.65        4.13      3.59 o 
   1   6  13        0.74       -2.66      3.12 o 
   2   6  13        1.56        0.51      3.48 o 
   3   6  13       11.33       12.17      3.44 o 
   4   6  13        0.44       -1.81      2.92 o 
   5   6  13       11.94       11.63      5.28 o 
   6   6  13        0.02       -3.00      3.06 o 
   7   6  13        0.27       -3.66      3.66 o 
  -6   7  13        2.75       14.61      7.43 o 
  -5   7  13        9.04        4.28      7.10 o 
  -4   7  13        9.34        8.09      6.88 o 
  -3   7  13       37.43       30.00      8.57 o 
  -2   7  13       14.67       20.90      8.05 o 
  -1   7  13       20.71       13.70      7.83 o 
   0   7  13        7.64        6.74      4.13 o 
   1   7  13        4.27        7.41      3.98 o 
   2   7  13        0.38       -1.33      3.86 o 
   3   7  13        4.39        9.83      4.19 o 
 -14   0  14       52.72       49.27      7.08 o 
 -13   0  14       38.84       41.49      6.76 o 
 -12   0  14      471.87      594.67     22.23 o 
 -11   0  14        1.05       -4.04      4.04 o 
 -10   0  14      516.01      511.64     19.38 o 
  -9   0  14      332.96      363.46     15.20 o 
  -8   0  14       22.90       15.35      4.37 o 
  -7   0  14      372.91      435.17     12.24 o 
  -6   0  14        2.07        4.96      4.14 o 
  -5   0  14       45.75       39.63      3.97 o 
  -4   0  14        5.12        0.13      1.71 o 
  -3   0  14       12.61       11.07      1.98 o 
  -2   0  14      208.95      221.90     11.75 o 
  -1   0  14       10.86       11.23      2.11 o 
   0   0  14      936.64      914.81     37.77 o 
   1   0  14        7.59       14.85      2.33 o 
   2   0  14      100.13       65.05      7.06 o 
   3   0  14     1055.14     1003.60     47.69 o 
   4   0  14       28.59       26.00      2.65 o 
   5   0  14        2.47        3.88      2.06 o 
   6   0  14       16.84       12.06      2.29 o 
   7   0  14       11.31        8.94      3.25 o 
   8   0  14       43.64       55.86      5.53 o 
   9   0  14       19.24       19.04      4.00 o 
  10   0  14      101.06      129.86      7.95 o 
  11   0  14        3.17       19.24      5.91 o 
 -14   1  14        7.31       10.42      3.55 o 
 -13   1  14      107.24      120.91      9.24 o 
 -12   1  14        0.01        7.78      4.75 o 
 -11   1  14        7.91        4.61      3.12 o 
 -10   1  14       67.56       83.52      6.34 o 
  -9   1  14      209.70      258.40      7.20 o 
  -8   1  14        2.56       -1.88      1.88 o 
  -7   1  14       25.61       32.55      2.54 o 
  -6   1  14      147.15      157.95      4.39 o 
  -5   1  14      144.96      130.29      4.26 o 
  -4   1  14       48.05       31.03      2.24 o 
  -3   1  14       57.17       54.97      2.73 o 
  -2   1  14       14.07       10.61      1.95 o 
  -1   1  14        8.19        2.11      1.63 o 
   0   1  14       49.85       69.69      3.82 o 
   1   1  14      178.91      200.61      5.87 o 
   2   1  14        2.74        0.13      1.73 o 
   3   1  14      570.08      531.68     23.38 o 
   4   1  14      158.95      170.54      5.87 o 
   5   1  14       26.01       22.82      2.25 o 
   6   1  14       20.24       15.60      2.11 o 
   7   1  14        0.21       -0.80      1.78 o 
   8   1  14       23.28       22.01      2.45 o 
   9   1  14       56.65       66.56      4.38 o 
  10   1  14       28.40       32.15      2.89 o 
  11   1  14       98.22      105.73      4.59 o 
 -13   2  14       10.49        8.71      2.67 o 
 -12   2  14      207.01      281.52      7.98 o 
 -11   2  14        0.88       -1.46      2.34 o 
 -10   2  14      105.44      102.91      5.95 o 
  -9   2  14      120.79      133.82      6.57 o 
  -8   2  14        7.47       -0.15      1.85 o 
  -7   2  14       72.98       85.02      3.72 o 
  -6   2  14        3.09       -0.88      1.69 o 
  -5   2  14       33.22       27.41      2.25 o 
  -4   2  14        0.22       -0.09      1.69 o 
  -3   2  14       43.27       40.32      2.44 o 
  -2   2  14       32.65       32.67      2.31 o 
  -1   2  14        0.03       -1.60      1.60 o 
   0   2  14      190.76      181.87      4.66 o 
   1   2  14        3.53       -0.40      1.69 o 
   2   2  14       27.41       14.79      2.05 o 
   3   2  14      374.38      360.61     12.09 o 
   4   2  14        5.86        4.53      1.80 o 
   5   2  14        2.80        2.75      1.79 o 
   6   2  14       15.17       10.35      2.01 o 
   7   2  14       28.81       29.15      2.52 o 
   8   2  14        5.80        6.54      2.15 o 
   9   2  14        1.88        3.51      2.50 o 
  10   2  14       28.63       33.51      4.86 o 
  11   2  14        0.12        0.87      2.58 o 
 -13   3  14        0.76        3.51      3.37 o 
 -12   3  14        4.36       15.96      5.17 o 
 -11   3  14        0.47        5.25      4.73 o 
 -10   3  14        4.86        2.14      3.87 o 
  -9   3  14       14.37       10.31      4.27 o 
  -8   3  14        0.15       -3.35      4.19 o 
  -7   3  14       18.69       14.13      2.52 o 
  -6   3  14       63.97       62.55      4.02 o 
  -5   3  14       26.06       26.37      2.74 o 
  -4   3  14       92.62      101.26      8.98 o 
  -3   3  14      312.32      338.02      8.60 o 
  -2   3  14       38.91       32.57      2.66 o 
  -1   3  14       11.04        8.23      3.12 o 
   0   3  14       15.57       15.65      2.22 o 
   1   3  14        0.01       -1.34      2.44 o 
   2   3  14       15.40       16.35      2.93 o 
   3   3  14      106.42      102.23      9.03 o 
   4   3  14        0.71       -0.53      2.50 o 
   5   3  14        0.07        0.01      2.07 o 
   6   3  14        6.64        4.02      2.25 o 
   7   3  14        4.70       -0.04      2.31 o 
   8   3  14       30.02       26.82      3.17 o 
   9   3  14        7.64        7.82      2.80 o 
  10   3  14       15.33       11.45      2.95 o 
 -12   4  14       10.86       11.15      5.43 o 
 -11   4  14       13.60        9.91      4.17 o 
 -10   4  14       23.62       24.07      4.78 o 
  -9   4  14        0.11       -3.41      3.41 o 
  -8   4  14        0.08       -3.37      3.37 o 
  -7   4  14       15.72       15.57      4.02 o 
  -6   4  14        6.55        6.28      3.59 o 
  -5   4  14       14.38        6.78      3.74 o 
  -4   4  14        9.13        8.95      3.64 o 
  -3   4  14      224.28      250.91     14.11 o 
  -2   4  14       33.78       32.27      3.07 o 
  -1   4  14       20.34       20.54      3.34 o 
   0   4  14       45.98       41.59      3.96 o 
   1   4  14       48.89       48.86      4.10 o 
   2   4  14        3.49        3.38      2.66 o 
   3   4  14        2.63        1.97      2.61 o 
   4   4  14        0.66       -2.33      3.15 o 
   5   4  14       22.16       22.58      3.51 o 
   6   4  14        2.25       -0.91      2.87 o 
   7   4  14       35.38       37.77      4.25 o 
   8   4  14        5.59        2.96      3.11 o 
   9   4  14        8.03        5.38      6.53 o 
 -10   5  14        0.52       -1.87      3.91 o 
  -9   5  14        0.41        0.87      3.87 o 
  -8   5  14        1.26       -0.65      3.78 o 
  -7   5  14       51.39       48.83      5.69 o 
  -6   5  14      172.76      210.64     16.07 o 
  -5   5  14        0.01       -2.98      3.67 o 
  -4   5  14       25.74       27.37      4.80 o 
  -3   5  14      218.22      258.36     11.64 o 
  -2   5  14       47.78       40.77      3.96 o 
  -1   5  14       21.85       23.66      2.98 o 
   0   5  14        1.20       -2.25      2.25 o 
   1   5  14       25.19       26.38      3.70 o 
   2   5  14       17.98       14.08      7.18 o 
   3   5  14        1.10       -0.64      2.91 o 
   4   5  14       14.42       20.10      5.68 o 
   5   5  14        1.74        5.38      3.25 o 
   6   5  14        4.30        1.86      3.12 o 
   7   5  14        0.28       -3.01      3.01 o 
  -8   6  14        0.25        4.39      4.09 o 
  -7   6  14       12.82       15.17      4.49 o 
  -6   6  14        3.57        7.59      4.21 o 
  -5   6  14        4.38       10.48      4.35 o 
  -4   6  14        7.85        4.19      4.17 o 
  -3   6  14       62.95       53.53      5.64 o 
  -2   6  14       36.08       27.46      4.98 o 
  -1   6  14       19.44       16.94      4.74 o 
   0   6  14       55.43       51.17      3.86 o 
   1   6  14       22.89       25.34      3.91 o 
   2   6  14        7.65        3.26      3.19 o 
   3   6  14        4.95        3.41      3.15 o 
   4   6  14        0.44       -3.09      3.09 o 
   5   6  14        9.76       10.66      3.56 o 
  -4   7  14        1.11       -2.36      6.68 o 
  -3   7  14       17.90       16.77      7.93 o 
  -2   7  14       13.57       13.81      7.83 o 
  -1   7  14        5.74       10.04      7.58 o 
   0   7  14        0.23        0.08      7.38 o 
   1   7  14        3.71        4.62      7.91 o 
 -13   1  15       10.08       11.16      3.62 o 
 -12   1  15        0.02        6.33      5.21 o 
 -11   1  15        0.29       -1.44      3.11 o 
 -10   1  15       53.24       47.21      4.49 o 
  -9   1  15        6.21        3.54      2.27 o 
  -8   1  15       34.55       31.37      2.69 o 
  -7   1  15      104.51      113.11      4.48 o 
  -6   1  15        1.82       -1.88      1.88 o 
  -5   1  15        0.16       -0.72      1.70 o 
  -4   1  15        4.36        4.01      1.77 o 
  -3   1  15        8.20        6.97      1.84 o 
  -2   1  15        0.69       -0.62      1.66 o 
  -1   1  15       31.74       27.01      2.27 o 
   0   1  15       89.57       92.00      3.70 o 
   1   1  15       17.97       13.92      2.00 o 
   2   1  15       34.02       27.01      2.30 o 
   3   1  15       34.75       34.82      2.45 o 
   4   1  15        1.40       -0.73      1.67 o 
   5   1  15        8.74        3.00      1.80 o 
   6   1  15        3.68       -1.44      1.80 o 
   7   1  15       11.06       11.31      2.20 o 
   8   1  15        0.88       -1.95      1.95 o 
   9   1  15        1.28       -2.02      2.02 o 
  10   1  15        6.09        3.91      2.27 o 
 -13   2  15       37.58       42.17      4.46 o 
 -12   2  15       26.49       40.93      3.60 o 
 -11   2  15      139.34      138.37      5.25 o 
 -10   2  15       35.35       29.91      3.27 o 
  -9   2  15       17.08        7.89      2.75 o 
  -8   2  15       17.33       13.52      3.37 o 
  -7   2  15       56.84       52.12      3.22 o 
  -6   2  15       84.42       95.82      4.44 o 
  -5   2  15        8.35        5.05      2.61 o 
  -4   2  15      229.97      256.62     10.71 o 
  -3   2  15       73.98       76.89      3.68 o 
  -2   2  15       58.13       52.23      2.78 o 
  -1   2  15      208.20      217.33     10.85 o 
   0   2  15        5.60        0.39      1.81 o 
   1   2  15        6.85        4.86      1.88 o 
   2   2  15       69.46       58.59      3.22 o 
   3   2  15       67.54       72.04      3.52 o 
   4   2  15       98.17      112.79      7.30 o 
   5   2  15        3.45        2.59      1.86 o 
   6   2  15       44.40       40.82      2.78 o 
   7   2  15        5.30        8.15      2.19 o 
   8   2  15       47.90       41.03      3.61 o 
   9   2  15       14.44       14.92      3.66 o 
  10   2  15        0.00       -2.50      2.50 o 
 -12   3  15        0.21       -4.11      4.17 o 
 -11   3  15        0.00        2.19      4.64 o 
 -10   3  15      106.46      103.44     11.36 o 
  -9   3  15       18.79        9.81      3.85 o 
  -8   3  15       63.80       62.56      5.54 o 
  -7   3  15      230.84      287.05     21.57 o 
  -6   3  15        6.00        5.70      2.21 o 
  -5   3  15       10.69       10.47      2.18 o 
  -4   3  15       47.46       36.11      2.76 o 
  -3   3  15       12.48       15.14      2.33 o 
  -2   3  15        5.57        1.79      2.00 o 
  -1   3  15       61.82       50.97      3.06 o 
   0   3  15      182.29      189.22      9.15 o 
   1   3  15       48.30       45.95      4.03 o 
   2   3  15       73.13       67.90      4.57 o 
   3   3  15       83.00       94.69      9.46 o 
   4   3  15       11.02        9.26      3.57 o 
   5   3  15        9.51        6.16      2.48 o 
   6   3  15       12.88        7.81      2.60 o 
   7   3  15       15.85       21.71      3.38 o 
   8   3  15        2.83        0.68      2.97 o 
   9   3  15        1.49       -2.50      2.50 o 
 -11   4  15       68.13       64.73      7.91 o 
 -10   4  15       48.31       34.16      5.62 o 
  -9   4  15        9.96        2.06      3.91 o 
  -8   4  15        4.61       -1.72      3.74 o 
  -7   4  15       19.89       20.97      4.62 o 
  -6   4  15       56.26       55.02      5.52 o 
  -5   4  15        1.21        1.69      3.58 o 
  -4   4  15       30.56       35.66      3.89 o 
  -3   4  15       20.39       23.10      2.84 o 
  -2   4  15       64.58       66.57      4.64 o 
  -1   4  15       86.32       85.72      5.33 o 
   0   4  15        3.97        3.72      2.80 o 
   1   4  15        4.62        3.73      2.82 o 
   2   4  15       59.15       55.46      4.60 o 
   3   4  15       15.97       16.97      3.35 o 
   4   4  15       45.37       47.75      4.45 o 
   5   4  15        0.43       -2.87      2.87 o 
   6   4  15       12.33       12.29      3.45 o 
   7   4  15        0.00       -3.02      3.02 o 
   8   4  15       36.72       29.95      4.23 o 
  -9   5  15        2.27        6.90      4.21 o 
  -8   5  15        1.41       -2.41      3.96 o 
  -7   5  15       19.87       15.88      4.50 o 
  -6   5  15        6.45        8.44      4.19 o 
  -5   5  15       27.62       26.10      4.92 o 
  -4   5  15       79.91       65.92      6.15 o 
  -3   5  15        0.60       -1.01      6.44 o 
  -2   5  15       12.30        9.47      3.32 o 
  -1   5  15        1.38        2.12      2.84 o 
   0   5  15       10.43        6.76      3.19 o 
   1   5  15        5.61        5.88      3.19 o 
   2   5  15        6.64        7.87      5.09 o 
   3   5  15       12.59       14.28      3.57 o 
   4   5  15       21.52       16.65      5.09 o 
   5   5  15        1.29        0.67      3.16 o 
   6   5  15        3.21       -1.44      3.17 o 
  -6   6  15        5.22       -1.17      4.01 o 
  -5   6  15        2.36        4.68      4.23 o 
  -4   6  15       28.59       32.06     13.17 o 
  -3   6  15        5.41        8.42      4.30 o 
  -2   6  15       14.73       10.58      4.35 o 
  -1   6  15        0.74        0.33      4.20 o 
   0   6  15        0.04        2.13      3.15 o 
   1   6  15        1.06        3.49      3.11 o 
   2   6  15       15.77       15.55      3.80 o 
   3   6  15        1.63       -2.66      3.65 o 
 -12   0  16      212.15      303.93     15.30 o 
 -11   0  16       11.69       13.98      5.34 o 
 -10   0  16       56.21       52.45      7.04 o 
  -9   0  16        6.25        3.57      4.46 o 
  -8   0  16       85.49       97.12      9.17 o 
  -7   0  16      178.26      191.91     19.85 o 
  -6   0  16       14.32       19.74      3.92 o 
  -5   0  16      372.69      373.46     23.72 o 
  -4   0  16       40.68       49.05      4.58 o 
  -3   0  16        9.05       14.14      5.05 o 
  -2   0  16      105.50      127.21      7.02 o 
  -1   0  16       89.77       98.38      7.70 o 
   0   0  16       51.73       65.55      5.08 o 
   1   0  16       39.59       29.39      4.03 o 
   2   0  16       26.12       35.73      4.24 o 
   3   0  16       82.15       95.33      6.21 o 
   4   0  16        1.38       -2.61      2.61 o 
   5   0  16       43.79       35.69      4.56 o 
   6   0  16        3.73        6.38      3.49 o 
   7   0  16        1.86        3.30      3.51 o 
   8   0  16       13.13        8.29      3.80 o 
   9   0  16       62.87       63.10      7.70 o 
 -12   1  16        0.67        2.34      3.49 o 
 -11   1  16       50.22       55.33      5.09 o 
 -10   1  16        1.85       -3.25      3.25 o 
  -9   1  16       37.39       47.47      4.52 o 
  -8   1  16       70.24       64.05      4.86 o 
  -7   1  16      189.70      208.66      8.86 o 
  -6   1  16      183.56      237.43      9.79 o 
  -5   1  16       15.15        8.84      2.01 o 
  -4   1  16      379.00      416.14     14.39 o 
  -3   1  16       28.38       25.48      2.55 o 
  -2   1  16      284.90      274.53      8.32 o 
  -1   1  16      191.43      216.99      5.24 o 
   0   1  16        2.86       -2.45      2.45 o 
   1   1  16       12.91        3.96      1.83 o 
   2   1  16        0.13       -1.63      1.63 o 
   3   1  16        0.02        2.12      1.75 o 
   4   1  16        3.97        7.51      1.92 o 
   5   1  16        4.47        0.97      1.87 o 
   6   1  16      142.01      159.29      5.77 o 
   7   1  16        5.23        2.12      2.10 o 
   8   1  16        0.14        2.33      2.14 o 
   9   1  16        6.38        3.35      2.60 o 
 -12   2  16       94.33      142.34      7.50 o 
 -11   2  16        0.18       -0.91      2.59 o 
 -10   2  16        6.33       -2.15      2.70 o 
  -9   2  16        0.86       -1.53      2.49 o 
  -8   2  16        3.28       -1.34      2.22 o 
  -7   2  16       47.64       61.55      5.49 o 
  -6   2  16        0.52        3.82      2.20 o 
  -5   2  16       64.58       60.78      3.35 o 
  -4   2  16       13.41       14.87      2.17 o 
  -3   2  16        1.57       -1.64      1.84 o 
  -2   2  16       29.44       29.63      2.50 o 
  -1   2  16       23.90       24.77      2.37 o 
   0   2  16        5.67        5.75      1.90 o 
   1   2  16       15.61       12.95      2.11 o 
   2   2  16        3.93        0.09      1.81 o 
   3   2  16        6.07        8.50      2.03 o 
   4   2  16        0.83        0.93      1.91 o 
   5   2  16        5.20        3.90      2.05 o 
   6   2  16        0.37        0.13      2.01 o 
   7   2  16        3.98        0.03      2.43 o 
   8   2  16        4.87        0.05      2.45 o 
 -11   3  16        4.91        4.79      3.35 o 
 -10   3  16        0.11        2.83      3.31 o 
  -9   3  16        0.15       -4.11      4.20 o 
  -8   3  16        1.27       -1.19      2.84 o 
  -7   3  16       25.52       25.09      5.00 o 
  -6   3  16       45.59       55.36      8.00 o 
  -5   3  16        5.26        3.08      3.79 o 
  -4   3  16       29.25       23.31      4.36 o 
  -3   3  16        3.91       -1.08      2.59 o 
  -2   3  16        9.22        5.18      2.84 o 
  -1   3  16        0.82       -2.41      2.41 o 
   0   3  16        0.01       -2.51      2.51 o 
   1   3  16        3.24        0.26      2.63 o 
   2   3  16        1.10        1.91      2.70 o 
   3   3  16        8.57        5.63      3.03 o 
   4   3  16        2.33        4.23      2.64 o 
   5   3  16       18.63       23.27      3.14 o 
   6   3  16        0.23       -2.86      2.86 o 
   7   3  16        4.46       -2.47      2.47 o 
   8   3  16        6.00        3.10      3.14 o 
 -10   4  16       14.66       12.52      7.59 o 
  -9   4  16        3.23       -3.63      3.63 o 
  -8   4  16       32.74       32.81      5.16 o 
  -7   4  16        3.81       -0.81      3.75 o 
  -6   4  16        8.66        7.71      3.31 o 
  -5   4  16       22.58       22.50      3.71 o 
  -4   4  16        0.45       -3.20      3.95 o 
  -3   4  16        0.03       -3.69      3.69 o 
  -2   4  16        0.61       -1.67      2.72 o 
  -1   4  16        0.03       -2.22      2.75 o 
   0   4  16        9.17        7.35      3.09 o 
   1   4  16        0.07       -0.50      2.88 o 
   2   4  16       72.11       68.22      4.96 o 
   3   4  16       31.04       26.09      3.90 o 
   4   4  16       15.09       13.69      3.46 o 
   5   4  16        9.75        6.56      3.35 o 
   6   4  16        1.48        0.08      3.09 o 
  -7   5  16        0.30       -1.90      3.96 o 
  -6   5  16        0.16       -3.84      3.84 o 
  -5   5  16       25.82       17.56      5.13 o 
  -4   5  16        2.35        0.13      3.26 o 
  -3   5  16        1.30       -3.83      3.83 o 
  -2   5  16        5.60       -1.00      9.18 o 
  -1   5  16       13.89       10.13      3.33 o 
   0   5  16        1.02        1.23      3.11 o 
   1   5  16        9.42        6.07      3.22 o 
   2   5  16        0.66       -0.22      3.43 o 
   3   5  16        7.51        9.26      3.48 o 
   4   5  16        0.22        0.27      3.24 o 
  -3   6  16        0.60       -3.74      7.17 o 
  -2   6  16        4.61       -0.80      4.02 o 
  -1   6  16        0.02       -2.65      4.31 o 
   0   6  16        3.77       -2.81      5.03 o 
 -11   1  17        4.09        3.20      3.41 o 
 -10   1  17        0.01       -3.03      3.22 o 
  -9   1  17        0.54       -3.12      3.12 o 
  -8   1  17       38.21       38.89      4.45 o 
  -7   1  17       17.85       22.64      3.39 o 
  -6   1  17       32.26       32.07      3.56 o 
  -5   1  17       59.19       54.59      3.59 o 
  -4   1  17        4.54        3.07      1.90 o 
  -3   1  17        7.39        1.93      1.84 o 
  -2   1  17        6.22       -1.75      1.75 o 
  -1   1  17       12.27        6.87      1.93 o 
   0   1  17        0.30       -1.70      1.70 o 
   1   1  17        8.21        4.86      1.88 o 
   2   1  17       18.50       17.94      2.21 o 
   3   1  17        1.63       -0.23      1.87 o 
   4   1  17       43.99       46.26      2.94 o 
   5   1  17       30.05       31.35      2.73 o 
   6   1  17        0.11       -2.28      2.32 o 
   7   1  17        1.12       -2.33      2.33 o 
   8   1  17        0.08       -3.88      3.88 o 
 -10   2  17        3.62       -3.32      4.01 o 
  -9   2  17       69.99       70.42      4.78 o 
  -8   2  17       13.02        8.53      2.57 o 
  -7   2  17        4.19        6.62      2.37 o 
  -6   2  17       45.33       49.09      3.30 o 
  -5   2  17        7.06        3.99      2.34 o 
  -4   2  17       70.73       70.59      3.53 o 
  -3   2  17        0.40       -1.84      1.84 o 
  -2   2  17       36.78       28.29      2.71 o 
  -1   2  17       56.37       64.72      3.19 o 
   0   2  17       22.14       14.81      2.25 o 
   1   2  17       57.64       68.43      4.67 o 
   2   2  17        2.32        4.74      2.04 o 
   3   2  17       11.82        8.91      2.19 o 
   4   2  17        4.72        7.68      2.20 o 
   5   2  17        5.38        5.33      2.23 o 
   6   2  17       10.06        7.40      2.64 o 
   7   2  17        3.45       -2.39      2.39 o 
  -9   3  17        0.65       -1.29      3.85 o 
  -8   3  17       76.46       72.24      6.40 o 
  -7   3  17       52.62       66.61     16.22 o 
  -6   3  17       75.87       92.08      8.26 o 
  -5   3  17      152.86      183.19     30.99 o 
  -4   3  17       16.97        6.76      4.56 o 
  -3   3  17        3.66       -1.49      2.80 o 
  -2   3  17        7.84        5.49      2.96 o 
  -1   3  17       26.03       18.48      3.38 o 
   0   3  17        1.14        2.85      2.90 o 
   1   3  17       15.82        7.88      3.11 o 
   2   3  17       29.49       33.03      4.09 o 
   3   3  17        6.18        4.46      2.84 o 
   4   3  17      129.71      138.78     14.48 o 
   5   3  17       64.91       68.90      6.50 o 
   6   3  17        0.87       -2.46      2.46 o 
  -8   4  17        7.27        5.32      3.31 o 
  -7   4  17        4.51        3.02      3.12 o 
  -6   4  17       18.90       10.79      4.56 o 
  -5   4  17        0.14        3.64      4.17 o 
  -4   4  17       31.61       42.67      5.68 o 
  -3   4  17        0.37       -2.93      3.90 o 
  -2   4  17        1.76        0.17      3.10 o 
  -1   4  17       19.85       26.94      3.86 o 
   0   4  17       10.74        7.14      3.28 o 
   1   4  17       11.59        9.47      3.39 o 
   2   4  17        0.49       -1.92      3.00 o 
   3   4  17       19.94        9.83      3.29 o 
   4   4  17        6.63        8.35      4.38 o 
   5   4  17        2.37        2.09      4.26 o 
  -5   5  17       30.94       20.06      3.88 o 
  -4   5  17        7.83        3.77      4.79 o 
  -3   5  17        8.89        6.28      5.86 o 
  -2   5  17        0.85        0.00      4.24 o 
  -1   5  17        2.65        0.85      3.18 o 
   0   5  17        1.86       -1.09      3.14 o 
   1   5  17        0.11       -2.31      3.18 o 
   2   5  17        0.01       -2.40      4.08 o 
 -10   0  18       33.25       23.06      5.81 o 
  -9   0  18        0.66       -2.20      4.51 o 
  -8   0  18       18.15       13.03      5.22 o 
  -7   0  18       20.47       26.34      6.16 o 
  -6   0  18      106.97      127.99     12.48 o 
  -5   0  18       90.98       84.91      6.33 o 
  -4   0  18        7.63        3.26      3.56 o 
  -3   0  18        6.47        4.67      3.45 o 
  -2   0  18       23.70       23.88      5.19 o 
  -1   0  18       24.83       21.68      4.02 o 
   0   0  18       31.72       22.59      8.15 o 
   1   0  18        9.76        4.23      3.42 o 
   2   0  18       19.22       31.91      4.65 o 
   3   0  18        0.07        0.25      4.40 o 
   4   0  18      141.03      160.62      8.66 o 
   5   0  18       18.67       35.52      4.96 o 
   6   0  18       29.80       21.13      4.39 o 
 -10   1  18        7.44       -0.53      3.25 o 
  -9   1  18       60.82       57.97      5.15 o 
  -8   1  18       15.20       11.68      3.67 o 
  -7   1  18      159.69      170.33     11.09 o 
  -6   1  18      107.56      130.82      8.44 o 
  -5   1  18        8.37        6.38      2.60 o 
  -4   1  18        2.03       -2.22      2.22 o 
  -3   1  18       11.28        9.00      2.60 o 
  -2   1  18       14.37       10.72      2.58 o 
  -1   1  18        0.89       -2.22      2.22 o 
   0   1  18        9.30        5.19      2.49 o 
   1   1  18      116.24      129.63      6.82 o 
   2   1  18        1.08        2.83      2.45 o 
   3   1  18      100.45      107.93      5.14 o 
   4   1  18       27.40       38.97      3.47 o 
   5   1  18       85.49      117.24      9.03 o 
   6   1  18       17.34       16.56      3.45 o 
  -9   2  18        0.16       -0.32      3.19 o 
  -8   2  18        2.60        0.02      2.35 o 
  -7   2  18       12.32       13.68      2.61 o 
  -6   2  18       15.51       11.84      2.58 o 
  -5   2  18       10.47        4.56      3.04 o 
  -4   2  18        0.01       -1.92      1.92 o 
  -3   2  18        3.54       -1.56      1.93 o 
  -2   2  18        4.26        1.52      2.04 o 
  -1   2  18       10.10       14.20      2.36 o 
   0   2  18        7.09        2.51      2.09 o 
   1   2  18        2.08        2.24      2.10 o 
   2   2  18        4.17        4.83      2.82 o 
   3   2  18        2.03        5.72      2.24 o 
   4   2  18       53.75       59.36      7.25 o 
   5   2  18        7.53       18.06      3.41 o 
  -8   3  18        0.13       -2.18      3.78 o 
  -7   3  18       19.66       19.64     11.10 o 
  -6   3  18       13.20       10.95      4.20 o 
  -5   3  18        0.26       -3.69      3.69 o 
  -4   3  18        0.55       -4.31      4.31 o 
  -3   3  18        0.01       -0.52      3.63 o 
  -2   3  18       22.70       23.98      3.82 o 
  -1   3  18        8.92        5.68      3.97 o 
   0   3  18       10.45        3.71      3.03 o 
   1   3  18        1.29       -2.60      2.90 o 
   2   3  18        0.01       -2.35      2.35 o 
   3   3  18        8.20        4.93      2.93 o 
   4   3  18        0.54        1.01      2.54 o 
  -6   4  18       11.01        4.23      7.23 o 
  -5   4  18       19.05       23.59      4.97 o 
  -4   4  18        9.47        5.10      5.02 o 
  -3   4  18       29.78       43.09      7.21 o 
  -2   4  18        2.10       -0.25      3.08 o 
  -1   4  18        0.08       -2.93      2.93 o 
   0   4  18        0.46       -2.86      2.86 o 
   1   4  18        0.25       -2.83      2.83 o 
   2   4  18        0.17       -3.43      3.43 o 
  -8   1  19        1.34       -1.61      3.18 o 
  -7   1  19        0.00       -2.40      3.16 o 
  -6   1  19       22.76        8.29      3.55 o 
  -5   1  19        4.21       -2.77      2.81 o 
  -4   1  19       12.72        9.01      2.69 o 
  -3   1  19       35.68       34.98      3.42 o 
  -2   1  19        4.91        1.79      3.69 o 
  -1   1  19        8.06        0.71      2.45 o 
   0   1  19        5.63        0.46      2.40 o 
   1   1  19        0.70       -2.35      2.35 o 
   2   1  19        0.05       -1.39      2.42 o 
   3   1  19        1.59       -0.37      2.76 o 
   4   1  19        6.88        9.61      3.85 o 
  -7   2  19       37.80       31.36      3.80 o 
  -6   2  19       26.95       24.08      3.51 o 
  -5   2  19        0.18       -2.22      2.22 o 
  -4   2  19        5.31        2.69      2.39 o 
  -3   2  19        6.83        2.70      2.11 o 
  -2   2  19        1.06       -1.99      1.99 o 
  -1   2  19        0.00       -1.94      1.94 o 
   0   2  19       27.25       25.46      2.80 o 
   1   2  19       24.57       25.56      2.81 o 
   2   2  19        8.95        6.01      2.21 o 
   3   2  19        8.72        3.99      2.16 o 
  -5   3  19       13.82       14.33      4.32 o 
  -4   3  19       26.11       20.09      8.97 o 
  -3   3  19       73.84       99.17     26.21 o 
  -2   3  19       11.55        8.63      3.26 o 
  -1   3  19       14.56        6.61      3.24 o 
   0   3  19        9.76        5.47      2.70 o 
   1   3  19        0.82       -3.51      3.51 o 
  -5   0  20        2.16        2.07      4.61 o 
  -4   0  20       60.73       47.72     16.46 o 
  -3   0  20       64.58       95.39     18.52 o 
  -2   0  20        0.07       -3.10      3.42 o 
  -1   0  20       39.03       33.80      6.28 o 
   0   0  20       12.08       12.87      4.07 o 
   1   0  20        6.80        0.72      3.63 o 
  -5   1  20       11.06       -6.08      6.08 o 
  -4   1  20       65.80       67.49     10.40 o 
  -3   1  20        0.04        2.28      2.62 o 
  -2   1  20        9.65       12.96      2.93 o 
  -1   1  20       14.34        6.77      2.67 o 
   0   1  20       33.48       27.97      3.32 o 
                                                 
